# Supplementary material for: When Does Teacher Support Reduce Depression in Students? The Moderating Role of Students' Status as Left-Behind Children
Source: Front Psychol. 2021 Feb 12;12:608359. doi: 10.3389/fpsyg.2021.608359 (PMC7907653; doi:10.3389/fpsyg.2021.608359)
Supplement: Supplementary file 1 [file Data_Sheet_1.CSV]

province	Countyorcity	grade	sex	schlevel	schwhere	famstru	LBC	frq	meq	ts1	ts2	ts3	dep1	dep2	dep3	dep4	dep5	dep6	DEP	TS	Zdep	Zts	ZLBC	ZtsLBC
2	3	7	1	1	3	2			3	2	3	3	2	2	0	0	3	0	7	8	-.599791538597519	1.25260166565796
5	7	8	2	1	2	1	0	6	3	1	0	0	4	4	4	4	4	4	24	1	2.82546570083782	-3.03228299280821	-.548979226223932	1.66466037108384
2	6	8	2	1	1	1	0	4	2	0	0	1	4	3	4	4	3	4	22	1	2.42249426090425	-3.03228299280821	-.548979226223932	1.66466037108384
2	6	8	1	1	1	1	0	1	2	0	0	1	4	3	4	4	3	3	21	1	2.22100854093747	-3.03228299280821	-.548979226223932	1.66466037108384
4	14	8	2	1	1	1	0	3	3	0	1	0	3	3	3	3	3	3	18	1	1.61655138103711	-3.03228299280821	-.548979226223932	1.66466037108384
4	4	8	1	1	1	1	0	3	4	0	0	1	3	4	2	2	4	0	15	1	1.01209422113676	-3.03228299280821	-.548979226223932	1.66466037108384
2	13	8	2	1	3	1	0	4	5	1	0	0	3	4	2	2	3	1	15	1	1.01209422113676	-3.03228299280821	-.548979226223932	1.66466037108384
4	4	8	2	1	1	1	0	4	3	1	0	0	1	1	1	3	4	4	14	1	.810608501169974	-3.03228299280821	-.548979226223932	1.66466037108384
2	6	8	1	1	2	1	0	2	3	0	0	1	4	0	0	4	0	4	12	1	.407637061236405	-3.03228299280821	-.548979226223932	1.66466037108384
2	13	8	2	1	3	1	0	2	2	1	0	0	2	3	2	2	1	0	10	1	.00466562130283523	-3.03228299280821	-.548979226223932	1.66466037108384
1	10	9	1	1	2	1	0	1	1	0	0	1	2	3	1	0	3	0	9	1	-.196820098663949	-3.03228299280821	-.548979226223932	1.66466037108384
2	6	7	1	1	2	1	0	6	6	1	0	0	0	2	2	0	3	0	7	1	-.599791538597519	-3.03228299280821	-.548979226223932	1.66466037108384
4	4	9	1	1	1	1	0	3	3	1	0	0	1	4	0	0	1	0	6	1	-.801277258564303	-3.03228299280821	-.548979226223932	1.66466037108384
6	2	8	1	1	1	1	0	3	4	1	0	0	1	0	1	0	1	0	3	1	-1.40573441846466	-3.03228299280821	-.548979226223932	1.66466037108384
3	5	8	1	1	2	1	0	1	1	1	0	0	0	1	0	0	0	0	1	1	-1.80870585839823	-3.03228299280821	-.548979226223932	1.66466037108384
2	13	8	2	1	3	1	0	2	2	1	0	1	1	3	4	4	4	4	20	2	2.01952282097068	-2.42015661302733	-.548979226223932	1.32861570476048
4	4	8	2	1	2	1	0	3	3	1	1	0	4	4	2	1	3	4	18	2	1.61655138103711	-2.42015661302733	-.548979226223932	1.32861570476048
1	10	9	2	1	2	1	0	3	3	1	0	1	4	3	3	4	4	0	18	2	1.61655138103711	-2.42015661302733	-.548979226223932	1.32861570476048
2	11	7	1	1	2	1	0	2	3	1	1	0	3	3	3	3	3	2	17	2	1.41506566107033	-2.42015661302733	-.548979226223932	1.32861570476048
6	2	8	2	1	2	1	0	3	3	1	1	0	3	2	2	3	2	3	15	2	1.01209422113676	-2.42015661302733	-.548979226223932	1.32861570476048
2	3	8	2	1	3	1	0	2	3	1	1	0	3	2	2	2	2	3	14	2	.810608501169974	-2.42015661302733	-.548979226223932	1.32861570476048
1	10	9	1	1	2	2	0	3	1	0	1	1	2	2	2	3	3	2	14	2	.810608501169974	-2.42015661302733	-.548979226223932	1.32861570476048
2	13	8	1	1	1	1	0	5	4	0	0	2	2	1	0	4	3	4	14	2	.810608501169974	-2.42015661302733	-.548979226223932	1.32861570476048
2	13	8	1	1	2	1	0	4	3	1	1	0	2	2	2	4	2	2	14	2	.810608501169974	-2.42015661302733	-.548979226223932	1.32861570476048
5	7	7	2	1	2	1	0	2	1	0	0	2	3	2	1	2	3	1	12	2	.407637061236405	-2.42015661302733	-.548979226223932	1.32861570476048
5	7	8	1	1	2	1	0	4	3	1	1	0	2	2	2	2	2	2	12	2	.407637061236405	-2.42015661302733	-.548979226223932	1.32861570476048
2	16	7	1	1	2	1	0	4	3	1	0	1	3	3	3	0	2	0	11	2	.20615134126962	-2.42015661302733	-.548979226223932	1.32861570476048
5	7	8	2	1	2	1	0	5	1	0	1	1	3	4	0	2	1	0	10	2	.00466562130283523	-2.42015661302733	-.548979226223932	1.32861570476048
1	10	9	2	1	2	1	0	2	2	1	1	0	4	0	3	0	2	0	9	2	-.196820098663949	-2.42015661302733	-.548979226223932	1.32861570476048
4	4	9	1	1	2	1	0	4	4	0	1	1	2	2	2	0	2	0	8	2	-.398305818630734	-2.42015661302733	-.548979226223932	1.32861570476048
2	13	8	2	1	2	1	0	4	3	1	0	1	1	3	0	2	2	0	8	2	-.398305818630734	-2.42015661302733	-.548979226223932	1.32861570476048
3	5	8	1	1	2	1	0	2	1	1	1	0	2	3	0	0	0	2	7	2	-.599791538597519	-2.42015661302733	-.548979226223932	1.32861570476048
4	14	8	2	1	1	1	0	3	3	1	1	0	1	1	1	1	1	1	6	2	-.801277258564303	-2.42015661302733	-.548979226223932	1.32861570476048
2	6	8	2	1	1	1	0	4	4	1	0	1	3	2	0	0	0	0	5	2	-1.00276297853109	-2.42015661302733	-.548979226223932	1.32861570476048
4	4	9	1	1	1	1	0	3	3	2	0	0	2	0	2	0	0	0	4	2	-1.20424869849787	-2.42015661302733	-.548979226223932	1.32861570476048
2	16	7	1	1	2	1	0	2	2	1	1	0	0	1	0	0	3	0	4	2	-1.20424869849787	-2.42015661302733	-.548979226223932	1.32861570476048
6	1	9	1	1	1	1	0	6	6	1	1	1	4	4	4	4	4	4	24	3	2.82546570083782	-1.80803023324645	-.548979226223932	.992571038437112
2	6	8	1	1	1	1	0	3	3	1	1	1	4	4	4	4	3	4	23	3	2.62397998087104	-1.80803023324645	-.548979226223932	.992571038437112
2	3	8	2	1	3	1	0	2	2	1	0	2	4	4	4	3	4	4	23	3	2.62397998087104	-1.80803023324645	-.548979226223932	.992571038437112
2	6	8	2	1	1	2	0	6	5	2	0	1	4	2	3	4	3	4	20	3	2.01952282097068	-1.80803023324645	-.548979226223932	.992571038437112
1	10	9	2	1	2	1	0	1	1	1	1	1	4	3	2	4	4	3	20	3	2.01952282097068	-1.80803023324645	-.548979226223932	.992571038437112
4	14	9	1	1	1	1	0	2	3	1	1	1	4	3	4	3	2	3	19	3	1.8180371010039	-1.80803023324645	-.548979226223932	.992571038437112
5	7	7	2	1	1	1	0	3	2	1	1	1	3	4	3	2	4	3	19	3	1.8180371010039	-1.80803023324645	-.548979226223932	.992571038437112
2	3	8	2	1	2	1	0	2	3	0	2	1	3	3	2	3	4	4	19	3	1.8180371010039	-1.80803023324645	-.548979226223932	.992571038437112
4	14	9	2	1	1	1	0	2	3	1	2	0	3	3	3	3	3	3	18	3	1.61655138103711	-1.80803023324645	-.548979226223932	.992571038437112
4	4	8	1	1	1	1	0	3	2	1	1	1	4	3	3	4	4	0	18	3	1.61655138103711	-1.80803023324645	-.548979226223932	.992571038437112
1	10	9	1	1	2	1	0	1	3	1	0	2	4	3	3	3	3	2	18	3	1.61655138103711	-1.80803023324645	-.548979226223932	.992571038437112
6	2	8	2	1	2	1	0	3	3	1	2	0	3	3	3	3	3	3	18	3	1.61655138103711	-1.80803023324645	-.548979226223932	.992571038437112
2	13	8	1	1	2	1	0	3	3	1	1	1	3	3	3	3	3	3	18	3	1.61655138103711	-1.80803023324645	-.548979226223932	.992571038437112
2	6	8	1	1	2	1	0	3	2	1	0	2	4	3	3	2	2	3	17	3	1.41506566107033	-1.80803023324645	-.548979226223932	.992571038437112
3	9	8	1	1	2	2	0	3	3	1	1	1	4	2	0	4	2	4	16	3	1.21357994110354	-1.80803023324645	-.548979226223932	.992571038437112
6	1	9	2	1	1	1	0	2	2	1	1	1	3	2	3	2	3	3	16	3	1.21357994110354	-1.80803023324645	-.548979226223932	.992571038437112
5	7	7	1	1	2	1	0	2	1	1	2	0	3	2	4	3	1	3	16	3	1.21357994110354	-1.80803023324645	-.548979226223932	.992571038437112
2	3	8	2	1	3	1	0	4	4	1	1	1	1	4	3	2	3	3	16	3	1.21357994110354	-1.80803023324645	-.548979226223932	.992571038437112
1	10	9	2	1	2	1	0	3	2	1	1	1	4	3	1	0	4	4	16	3	1.21357994110354	-1.80803023324645	-.548979226223932	.992571038437112
3	9	8	2	1	2	1	0	3	3	0	1	2	4	3	3	2	1	2	15	3	1.01209422113676	-1.80803023324645	-.548979226223932	.992571038437112
2	6	8	1	1	1	1	0	4	5	1	0	2	3	4	3	0	3	2	15	3	1.01209422113676	-1.80803023324645	-.548979226223932	.992571038437112
6	8	8	1	1	1	1	0	2	3	1	0	2	3	0	4	4	0	4	15	3	1.01209422113676	-1.80803023324645	-.548979226223932	.992571038437112
2	3	8	2	1	3	1	0	4	3	1	0	2	4	1	1	1	4	4	15	3	1.01209422113676	-1.80803023324645	-.548979226223932	.992571038437112
2	13	8	1	1	2	1	0	3	4	1	0	2	3	3	4	3	2	0	15	3	1.01209422113676	-1.80803023324645	-.548979226223932	.992571038437112
4	14	8	2	1	1	1	0	2	2	1	1	1	1	2	3	3	2	3	14	3	.810608501169974	-1.80803023324645	-.548979226223932	.992571038437112
2	12	7	2	1	2	1	0	2	3	1	1	1	3	2	2	2	3	2	14	3	.810608501169974	-1.80803023324645	-.548979226223932	.992571038437112
2	3	8	2	1	2	1	0	2	2	2	0	1	2	3	3	0	3	3	14	3	.810608501169974	-1.80803023324645	-.548979226223932	.992571038437112
2	3	8	2	1	2	1	0	5	3	1	1	1	3	2	2	2	3	2	14	3	.810608501169974	-1.80803023324645	-.548979226223932	.992571038437112
2	6	8	1	1	2	1	0	3	3	1	0	2	2	3	3	2	2	2	14	3	.810608501169974	-1.80803023324645	-.548979226223932	.992571038437112
2	6	8	1	1	1	1	0	3	3	1	1	1	3	2	0	0	4	4	13	3	.609122781203189	-1.80803023324645	-.548979226223932	.992571038437112
2	6	8	2	1	1	1	0	3	3	1	0	2	2	2	2	2	3	2	13	3	.609122781203189	-1.80803023324645	-.548979226223932	.992571038437112
5	7	7	1	1	2	1	0	3	6	1	1	1	3	2	2	1	3	2	13	3	.609122781203189	-1.80803023324645	-.548979226223932	.992571038437112
3	5	9	2	1	2	1	0	3	3	1	1	1	3	2	2	2	2	2	13	3	.609122781203189	-1.80803023324645	-.548979226223932	.992571038437112
6	2	8	1	1	2	1	0	3	3	1	0	2	3	3	0	1	4	2	13	3	.609122781203189	-1.80803023324645	-.548979226223932	.992571038437112
2	6	7	2	1	2	1	0	2	3	1	0	2	3	3	2	2	3	0	13	3	.609122781203189	-1.80803023324645	-.548979226223932	.992571038437112
2	16	7	2	1	2	1	0	3	3	1	1	1	3	3	3	2	2	0	13	3	.609122781203189	-1.80803023324645	-.548979226223932	.992571038437112
2	13	8	2	1	2	1	0	3	3	1	0	2	1	1	2	3	3	3	13	3	.609122781203189	-1.80803023324645	-.548979226223932	.992571038437112
2	11	7	1	1	2	1	0	4	3	1	1	1	4	4	4	0	0	0	12	3	.407637061236405	-1.80803023324645	-.548979226223932	.992571038437112
4	4	9	1	1	1	1	0	3	2	1	0	2	0	0	0	4	4	4	12	3	.407637061236405	-1.80803023324645	-.548979226223932	.992571038437112
2	3	8	2	1	2	1	0	3	3	1	1	1	2	2	2	2	2	2	12	3	.407637061236405	-1.80803023324645	-.548979226223932	.992571038437112
1	10	9	1	1	2	1	0	1		1	1	1	2	2	2	3	3	0	12	3	.407637061236405	-1.80803023324645	-.548979226223932	.992571038437112
5	7	8	2	1	2	1	0	2	2	1	1	1	2	2	2	2	2	2	12	3	.407637061236405	-1.80803023324645	-.548979226223932	.992571038437112
5	7	8	2	1	2	1	0	2	2	1	1	1	3	1	1	1	4	2	12	3	.407637061236405	-1.80803023324645	-.548979226223932	.992571038437112
2	6	7	1	1	2	1	0	6	6	1	1	1	2	2	2	2	2	2	12	3	.407637061236405	-1.80803023324645	-.548979226223932	.992571038437112
2	3	8	1	1	3	2	0	3	3	1	1	1	1	4	2	1	2	2	12	3	.407637061236405	-1.80803023324645	-.548979226223932	.992571038437112
2	13	8	2	1	3	1	0	2	3	1	1	1	3	3	2	2	2	0	12	3	.407637061236405	-1.80803023324645	-.548979226223932	.992571038437112
2	13	8	2	1	3	1	0	2	3	1	1	1	3	3	2	2	2	0	12	3	.407637061236405	-1.80803023324645	-.548979226223932	.992571038437112
2	16	8	1	1	2	1	0	3	1	1	0	2	2	1	3	2	3	0	11	3	.20615134126962	-1.80803023324645	-.548979226223932	.992571038437112
2	6	8	2	1	1	1	0	3	5	1	0	2	3	3	2	0	3	0	11	3	.20615134126962	-1.80803023324645	-.548979226223932	.992571038437112
2	6	8	1	1	1	1	0	4	3	1	1	1	2	4	2	0	3	0	11	3	.20615134126962	-1.80803023324645	-.548979226223932	.992571038437112
6	1	9	1	1	1	1	0	3	2	1	1	1	2	2	2	3	2	0	11	3	.20615134126962	-1.80803023324645	-.548979226223932	.992571038437112
2	3	8	2	1	3	1	0	2	3	1	0	2	4	3	2	1	0	0	10	3	.00466562130283523	-1.80803023324645	-.548979226223932	.992571038437112
2	3	7	2	1	3	1	0	2	3	1	0	2	1	1	2	3	3	0	10	3	.00466562130283523	-1.80803023324645	-.548979226223932	.992571038437112
2	6	8	1	1	1	1	0	3	3	1	1	1	2	2	3	0	3	0	10	3	.00466562130283523	-1.80803023324645	-.548979226223932	.992571038437112
3	5	8	1	1	2	1	0	3	3	1	1	1	0	2	0	2	3	3	10	3	.00466562130283523	-1.80803023324645	-.548979226223932	.992571038437112
2	12	7	2	1	2	1	0	4	4	1	1	1	3	2	1	0	2	1	9	3	-.196820098663949	-1.80803023324645	-.548979226223932	.992571038437112
6	1	8	1	1	2	1	0	2	1	1	0	2	2	2	2	0	3	0	9	3	-.196820098663949	-1.80803023324645	-.548979226223932	.992571038437112
4	4	8	1	1	1	1	0			1	0	2	0	0	4	0	4	0	8	3	-.398305818630734	-1.80803023324645	-.548979226223932	.992571038437112
2	6	7	2	1	2	1	0	2	3	1	0	2	3	1	1	0	3	0	8	3	-.398305818630734	-1.80803023324645	-.548979226223932	.992571038437112
2	6	7	2	1	2	1	0	3	3	1	0	2	2	2	0	0	3	1	8	3	-.398305818630734	-1.80803023324645	-.548979226223932	.992571038437112
1	10	9	1	1	2	1	0	3	2	1	1	1	0	1	3	3	1	0	8	3	-.398305818630734	-1.80803023324645	-.548979226223932	.992571038437112
2	3	8	1	1	2	2	0	3		1	0	2	0	0	0	0	4	3	7	3	-.599791538597519	-1.80803023324645	-.548979226223932	.992571038437112
5	7	7	2	1	2	1	0	2	2	0	0	3	3	2	0	0	2	0	7	3	-.599791538597519	-1.80803023324645	-.548979226223932	.992571038437112
4	4	9	1	1	2	1	0	1	2	1	1	1	3	0	0	2	2	0	7	3	-.599791538597519	-1.80803023324645	-.548979226223932	.992571038437112
1	10	9	2	1	2	1	0	2	1	1	1	1	3	1	0	0	3	0	7	3	-.599791538597519	-1.80803023324645	-.548979226223932	.992571038437112
4	14	9	1	1	1	1	0	1	2	1	1	1	1	1	1	1	1	1	6	3	-.801277258564303	-1.80803023324645	-.548979226223932	.992571038437112
6	1	9	1	1	1	1	0	4	6	1	1	1	0	2	2	0	2	0	6	3	-.801277258564303	-1.80803023324645	-.548979226223932	.992571038437112
6	1	8	2	1	2	1	0	2	1	1	1	1	2	3	0	0	1	0	6	3	-.801277258564303	-1.80803023324645	-.548979226223932	.992571038437112
4	4	8	1	1	2	1	0	2	2	1	1	1	0	2	0	3	0	0	5	3	-1.00276297853109	-1.80803023324645	-.548979226223932	.992571038437112
4	4	8	2	1	2	1	0	3	3	1	1	1	1	1	0	3	0	0	5	3	-1.00276297853109	-1.80803023324645	-.548979226223932	.992571038437112
2	6	7	2	1	2	1	0	3	2	1	1	1	1	2	0	0	2	0	5	3	-1.00276297853109	-1.80803023324645	-.548979226223932	.992571038437112
3	9	8	1	1	2	1	0	2	1	0	0	3	0	0	0	0	0	4	4	3	-1.20424869849787	-1.80803023324645	-.548979226223932	.992571038437112
2	16	8	1	1	2	1	0	3	4	0	1	2	0	1	0	3	0	0	4	3	-1.20424869849787	-1.80803023324645	-.548979226223932	.992571038437112
6	2	8	1	1	1	1	0	3	3	1	0	2	0	0	0	2	2	0	4	3	-1.20424869849787	-1.80803023324645	-.548979226223932	.992571038437112
5	7	8	2	1	2	1	0	2	2	1	1	1	2	2	0	0	0	0	4	3	-1.20424869849787	-1.80803023324645	-.548979226223932	.992571038437112
2	16	8	1	1	2	2	0	1	1	1	1	1	0	2	0	0	2	0	4	3	-1.20424869849787	-1.80803023324645	-.548979226223932	.992571038437112
2	13	8	2	1	1	1	0	3	3	1	0	2	0	2	0	0	2	0	4	3	-1.20424869849787	-1.80803023324645	-.548979226223932	.992571038437112
2	12	8	1	1	2	1	0	3	3	0	0	3	0	2	0	0	0	0	2	3	-1.60722013843144	-1.80803023324645	-.548979226223932	.992571038437112
5	7	8	1	1	2	2	0	2	2	1	1	1	0	0	0	0	2	0	2	3	-1.60722013843144	-1.80803023324645	-.548979226223932	.992571038437112
5	7	7	2	1	2	2	0	3	3	1	1	1	0	2	0	0	0	0	2	3	-1.60722013843144	-1.80803023324645	-.548979226223932	.992571038437112
2	13	8	1	1	1	1	0	5	3	1	0	2	0	1	0	0	1	0	2	3	-1.60722013843144	-1.80803023324645	-.548979226223932	.992571038437112
5	7	8	2	1	1	1	0	6	3	1	1	2	4	4	4	4	4	4	24	4	2.82546570083782	-1.19590385346557	-.548979226223932	.656526372113747
3	5	8	2	1	2	1	0	2	2	1	1	2	4	4	4	4	4	4	24	4	2.82546570083782	-1.19590385346557	-.548979226223932	.656526372113747
3	5	8	2	1	2	2	0	2	2	1	1	2	4	4	4	4	4	4	24	4	2.82546570083782	-1.19590385346557	-.548979226223932	.656526372113747
5	7	7	2	1	2	1	0	2	2	1	2	1	4	4	4	4	4	4	24	4	2.82546570083782	-1.19590385346557	-.548979226223932	.656526372113747
5	7	8	1	1	2	1	0	2	2	1	3	0	4	4	4	4	4	4	24	4	2.82546570083782	-1.19590385346557	-.548979226223932	.656526372113747
5	7	8	1	1	2	1	0	1	1	0	1	3	4	4	4	4	4	4	24	4	2.82546570083782	-1.19590385346557	-.548979226223932	.656526372113747
2	3	7	1	1	3	1	0	3	3	1	1	2	4	4	4	4	4	4	24	4	2.82546570083782	-1.19590385346557	-.548979226223932	.656526372113747
2	11	7	2	1	2	1	0	3	2	1	1	2	4	3	4	4	4	4	23	4	2.62397998087104	-1.19590385346557	-.548979226223932	.656526372113747
4	14	9	1	1	1	1	0	2	2	0	2	2	4	4	4	4	4	2	22	4	2.42249426090425	-1.19590385346557	-.548979226223932	.656526372113747
3	5	8	1	1	2	2	0	3	3	1	0	3	4	4	4	3	3	4	22	4	2.42249426090425	-1.19590385346557	-.548979226223932	.656526372113747
4	14	9	1	1	1	1	0	2	4	1	1	2	4	4	3	3	4	3	21	4	2.22100854093747	-1.19590385346557	-.548979226223932	.656526372113747
5	7	8	2	1	2	1	0	3	2	1	1	2	4	3	3	4	3	4	21	4	2.22100854093747	-1.19590385346557	-.548979226223932	.656526372113747
1	10	9	2	1	2	1	0	2	2	1	2	1	4	4	3	4	4	2	21	4	2.22100854093747	-1.19590385346557	-.548979226223932	.656526372113747
1	10	9	2	1	2	1	0	2	1	1	2	1	3	3	4	4	3	3	20	4	2.01952282097068	-1.19590385346557	-.548979226223932	.656526372113747
2	16	7	2	1	2	1	0	2	3	1	2	1	3	2	4	4	4	3	20	4	2.01952282097068	-1.19590385346557	-.548979226223932	.656526372113747
4	4	9	2	1	1	1	0	2	3	1	1	2	3	4	2	3	4	3	19	4	1.8180371010039	-1.19590385346557	-.548979226223932	.656526372113747
2	13	8	1	1	2	2	0	3	5	0	2	2	4	4	4	3	3	1	19	4	1.8180371010039	-1.19590385346557	-.548979226223932	.656526372113747
3	9	8	1	1	2	1	0	2	2	1	1	2	3	3	3	4	3	2	18	4	1.61655138103711	-1.19590385346557	-.548979226223932	.656526372113747
2	3	8	2	1	3	1	0	3	3	1	1	2	3	3	3	3	4	2	18	4	1.61655138103711	-1.19590385346557	-.548979226223932	.656526372113747
2	3	8	2	1	3	1	0	3	3	1	1	2	4	2	2	4	2	4	18	4	1.61655138103711	-1.19590385346557	-.548979226223932	.656526372113747
6	2	8	1	1	2	1	0	2	3	2	0	2	3	3	3	3	3	3	18	4	1.61655138103711	-1.19590385346557	-.548979226223932	.656526372113747
2	6	8	2	1	2	1	0	3	3	1	1	2	3	3	3	3	3	3	18	4	1.61655138103711	-1.19590385346557	-.548979226223932	.656526372113747
6	2	8	1	1	1	1	0	5	5	1	1	2	3	4	3	2	3	2	17	4	1.41506566107033	-1.19590385346557	-.548979226223932	.656526372113747
2	3	8	1	1	2	1	0	4		1	1	2	3	2	4	2	2	4	17	4	1.41506566107033	-1.19590385346557	-.548979226223932	.656526372113747
2	6	8	1	1	2	1	0	5	4	1	1	2	3	4	1	2	4	3	17	4	1.41506566107033	-1.19590385346557	-.548979226223932	.656526372113747
2	6	7	2	1	2	1	0	3	2	1	1	2	4	4	2	1	2	4	17	4	1.41506566107033	-1.19590385346557	-.548979226223932	.656526372113747
2	13	8	2	1	3	1	0	3	3	1	1	2	3	4	3	2	3	2	17	4	1.41506566107033	-1.19590385346557	-.548979226223932	.656526372113747
1	10	9	2	1	2	1	0	2	1	1	1	2	3	2	4	4	2	2	17	4	1.41506566107033	-1.19590385346557	-.548979226223932	.656526372113747
2	13	8	2	1	2	2	0	3	2	1	1	2	4	3	2	4	4	0	17	4	1.41506566107033	-1.19590385346557	-.548979226223932	.656526372113747
3	9	8	2	1	2	1	0	3	2	1	1	2	3	4	0	1	4	4	16	4	1.21357994110354	-1.19590385346557	-.548979226223932	.656526372113747
2	16	7	1	1	2	1	0	4	4	1	2	1	4	3	0	4	2	3	16	4	1.21357994110354	-1.19590385346557	-.548979226223932	.656526372113747
3	5	8	2	1	2	1	0	2	1	1	1	2	1	3	1	4	4	3	16	4	1.21357994110354	-1.19590385346557	-.548979226223932	.656526372113747
6	8	8	1	1	1	1	0	6	3	1	2	1	2	3	4	4	3	0	16	4	1.21357994110354	-1.19590385346557	-.548979226223932	.656526372113747
1	10	9	1	1	2	1	0	1	1	1	2	1	2	3	2	3	3	3	16	4	1.21357994110354	-1.19590385346557	-.548979226223932	.656526372113747
4	4	9	2	1	2	1	0	3	3	1	1	2	3	4	2	1	3	3	16	4	1.21357994110354	-1.19590385346557	-.548979226223932	.656526372113747
1	10	9	1	1	2	1	0	2	1	1	1	2	4	3	2	4	3	0	16	4	1.21357994110354	-1.19590385346557	-.548979226223932	.656526372113747
4	14	9	1	1	1	1	0	3	2	1	1	2	3	2	3	3	2	2	15	4	1.01209422113676	-1.19590385346557	-.548979226223932	.656526372113747
2	12	7	2	1	2	1	0	2	2	1	1	2	3	2	4	1	3	2	15	4	1.01209422113676	-1.19590385346557	-.548979226223932	.656526372113747
4	4	9	1	1	1	1	0	3	3	1	1	2	3	3	2	1	2	4	15	4	1.01209422113676	-1.19590385346557	-.548979226223932	.656526372113747
5	7	7	1	1	1	1	0	3	3	1	1	2	3	4	3	3	2	0	15	4	1.01209422113676	-1.19590385346557	-.548979226223932	.656526372113747
2	3	8	2	1	2	1	0	3	2	1	1	2	2	2	3	3	3	2	15	4	1.01209422113676	-1.19590385346557	-.548979226223932	.656526372113747
2	3	8	2	1	2	2	0	3	4	1	1	2	3	3	3	2	2	2	15	4	1.01209422113676	-1.19590385346557	-.548979226223932	.656526372113747
2	3	8	2	1	3	1	0	3	3	1	1	2	3	3	2	2	3	2	15	4	1.01209422113676	-1.19590385346557	-.548979226223932	.656526372113747
6	1	9	2	1	1	2	0	3	3	1	1	2	3	2	1	4	3	2	15	4	1.01209422113676	-1.19590385346557	-.548979226223932	.656526372113747
5	7	8	2	1	2	2	0	2	3	1	1	2	3	2	3	2	2	3	15	4	1.01209422113676	-1.19590385346557	-.548979226223932	.656526372113747
5	7	8	1	1	2	1	0	2	2	1	1	2	4	3	2	2	0	4	15	4	1.01209422113676	-1.19590385346557	-.548979226223932	.656526372113747
5	7	8	2	1	2	1	0	3	3	1	2	1	4	4	4	0	3	0	15	4	1.01209422113676	-1.19590385346557	-.548979226223932	.656526372113747
5	7	8	1	1	2	1	0			1	1	2	2	3	3	2	3	2	15	4	1.01209422113676	-1.19590385346557	-.548979226223932	.656526372113747
6	8	7	2	1	2	1	0	2	2	1	1	2	3	3	3	2	2	2	15	4	1.01209422113676	-1.19590385346557	-.548979226223932	.656526372113747
1	10	9	2	1	2	1	0	2	1	2	0	2	4	3	2	3	1	2	15	4	1.01209422113676	-1.19590385346557	-.548979226223932	.656526372113747
2	13	8	2	1	2	1	0	4	3	1	1	2	3	2	3	2	2	3	15	4	1.01209422113676	-1.19590385346557	-.548979226223932	.656526372113747
4	14	8	2	1	1	1	0	4	4	1	1	2	3	2	4	0	1	4	14	4	.810608501169974	-1.19590385346557	-.548979226223932	.656526372113747
6	2	8	1	1	1	1	0	3	3	1	1	2	3	3	2	2	2	2	14	4	.810608501169974	-1.19590385346557	-.548979226223932	.656526372113747
2	11	7	1	1	2	1	0	4	3	1	1	2	2	3	2	3	2	2	14	4	.810608501169974	-1.19590385346557	-.548979226223932	.656526372113747
4	4	9	2	1	1	1	0	3	3	1	1	2	2	1	3	1	3	4	14	4	.810608501169974	-1.19590385346557	-.548979226223932	.656526372113747
2	3	8	1	1	2	1	0	2	2	1	1	2	4	4	3	2	1	0	14	4	.810608501169974	-1.19590385346557	-.548979226223932	.656526372113747
2	3	8	1	1	2	1	0	2	3	2	1	1	2	3	2	2	2	3	14	4	.810608501169974	-1.19590385346557	-.548979226223932	.656526372113747
2	3	8	2	1	2	1	0	2	2	1	2	1	3	3	2	0	4	2	14	4	.810608501169974	-1.19590385346557	-.548979226223932	.656526372113747
2	3	7	1	1	3	1	0	3	2	1	2	1	2	3	3	2	4	0	14	4	.810608501169974	-1.19590385346557	-.548979226223932	.656526372113747
2	3	8	1	1	3	1	0	4	1	1	3	0	2	3	2	3	3	1	14	4	.810608501169974	-1.19590385346557	-.548979226223932	.656526372113747
6	1	9	1	1	1	1	0	3	3	1	1	2	1	3	2	3	3	2	14	4	.810608501169974	-1.19590385346557	-.548979226223932	.656526372113747
3	5	8	2	1	2	1	0	2	3	1	1	2	2	2	2	2	3	3	14	4	.810608501169974	-1.19590385346557	-.548979226223932	.656526372113747
5	7	8	2	1	2	1	0	2	1	1	2	1	2	1	3	3	3	2	14	4	.810608501169974	-1.19590385346557	-.548979226223932	.656526372113747
5	7	7	2	1	2	1	0	2	3	1	1	2	4	1	0	2	3	4	14	4	.810608501169974	-1.19590385346557	-.548979226223932	.656526372113747
6	2	8	2	1	2	1	0	3	3	1	1	2	3	1	2	2	4	2	14	4	.810608501169974	-1.19590385346557	-.548979226223932	.656526372113747
6	2	8	1	1	2	1	0	2	2	1	1	2	3	2	3	1	2	3	14	4	.810608501169974	-1.19590385346557	-.548979226223932	.656526372113747
2	6	8	2	1	2	1	0	4	4	1	1	2	3	2	2	2	3	2	14	4	.810608501169974	-1.19590385346557	-.548979226223932	.656526372113747
6	8	8	2	1	2	1	0	3	3	1	2	1	2	2	2	3	3	2	14	4	.810608501169974	-1.19590385346557	-.548979226223932	.656526372113747
2	13	8	1	1	2	1	0	3	2	1	1	2	2	1	3	3	2	3	14	4	.810608501169974	-1.19590385346557	-.548979226223932	.656526372113747
2	13	8	1	1	2	1	0	3	4	1	1	2	2	1	2	2	3	4	14	4	.810608501169974	-1.19590385346557	-.548979226223932	.656526372113747
4	14	9	2	1	1	1	0	4	4	1	1	2	3	2	3	3	0	2	13	4	.609122781203189	-1.19590385346557	-.548979226223932	.656526372113747
4	14	8	2	1	1	1	0	3	4	1	2	1	2	2	2	3	2	2	13	4	.609122781203189	-1.19590385346557	-.548979226223932	.656526372113747
2	12	8	2	1	2	1	0	2	5	1	1	2	3	3	0	2	3	2	13	4	.609122781203189	-1.19590385346557	-.548979226223932	.656526372113747
6	2	8	2	1	1	1	0	3	3	1	1	2	2	3	0	3	2	3	13	4	.609122781203189	-1.19590385346557	-.548979226223932	.656526372113747
3	5	8	1	1	2	1	0	4	3	1	1	2	3	2	3	1	4	0	13	4	.609122781203189	-1.19590385346557	-.548979226223932	.656526372113747
4	4	9	1	1	2	1	0			1	1	2	3	3	2	2	3	0	13	4	.609122781203189	-1.19590385346557	-.548979226223932	.656526372113747
2	3	8	1	1	3	1	0	2	1	1	1	2	3	3	2	2	3	0	13	4	.609122781203189	-1.19590385346557	-.548979226223932	.656526372113747
2	3	8	2	1	3	2	0	3		2	1	1	1	3	1	4	3	1	13	4	.609122781203189	-1.19590385346557	-.548979226223932	.656526372113747
6	8	8	1	1	2	1	0	3	4	1	1	2	4	3	3	0	3	0	13	4	.609122781203189	-1.19590385346557	-.548979226223932	.656526372113747
2	13	8	1	1	3	1	0	3	2	1	1	2	2	3	3	2	3	0	13	4	.609122781203189	-1.19590385346557	-.548979226223932	.656526372113747
2	13	8	2	1	3	1	0	1	2	1	1	2	3	2	3	2	1	2	13	4	.609122781203189	-1.19590385346557	-.548979226223932	.656526372113747
2	13	8	1	1	3	1	0	3	4	1	1	2	2	2	2	2	3	2	13	4	.609122781203189	-1.19590385346557	-.548979226223932	.656526372113747
2	13	8	1	1	3	1	0	4	3	1	2	1	4	2	0	2	3	2	13	4	.609122781203189	-1.19590385346557	-.548979226223932	.656526372113747
2	13	8	2	1	1	1	0	3	3	1	1	2	3	2	2	2	2	2	13	4	.609122781203189	-1.19590385346557	-.548979226223932	.656526372113747
1	10	9	1	1	2	1	0	2	3	1	1	2	2	2	3	3	3	0	13	4	.609122781203189	-1.19590385346557	-.548979226223932	.656526372113747
3	9	8	2	1	2	1	0	2	2	1	2	1	3	4	3	0	2	0	12	4	.407637061236405	-1.19590385346557	-.548979226223932	.656526372113747
2	12	8	2	1	2	1	0	6	6	2	0	2	3	4	2	0	3	0	12	4	.407637061236405	-1.19590385346557	-.548979226223932	.656526372113747
2	12	8	1	1	2	1	0	2	2	1	1	2	2	3	1	3	3	0	12	4	.407637061236405	-1.19590385346557	-.548979226223932	.656526372113747
6	2	8	1	1	2	1	0	3	3	1	1	2	3	3	2	2	2	0	12	4	.407637061236405	-1.19590385346557	-.548979226223932	.656526372113747
4	4	9	2	1	1	1	0	3	3	1	1	2	2	2	3	2	1	2	12	4	.407637061236405	-1.19590385346557	-.548979226223932	.656526372113747
5	7	8	2	1	1	1	0	4	5	1	2	1	3	1	1	0	3	4	12	4	.407637061236405	-1.19590385346557	-.548979226223932	.656526372113747
5	7	8	2	1	1	2	0	2	3	1	1	2	3	3	3	0	3	0	12	4	.407637061236405	-1.19590385346557	-.548979226223932	.656526372113747
5	7	8	1	1	1	1	0	4	3	1	1	2	2	2	2	2	2	2	12	4	.407637061236405	-1.19590385346557	-.548979226223932	.656526372113747
2	3	8	1	1	3	1	0	3	3	1	1	2	3	1	3	4	1	0	12	4	.407637061236405	-1.19590385346557	-.548979226223932	.656526372113747
2	3	8	1	1	3	1	0	2	2	1	1	2	2	3	2	0	3	2	12	4	.407637061236405	-1.19590385346557	-.548979226223932	.656526372113747
2	6	8	2	1	1	1	0	3	3	1	1	2	2	4	3	0	3	0	12	4	.407637061236405	-1.19590385346557	-.548979226223932	.656526372113747
2	6	8	1	1	1	1	0	3	3	1	0	3	4	3	1	3	1	0	12	4	.407637061236405	-1.19590385346557	-.548979226223932	.656526372113747
6	8	8	2	1	2	1	0	2	3	1	1	2	2	3	2	2	3	0	12	4	.407637061236405	-1.19590385346557	-.548979226223932	.656526372113747
6	8	8	1	1	2	1	0	3	3	1	1	2	2	2	2	2	2	2	12	4	.407637061236405	-1.19590385346557	-.548979226223932	.656526372113747
6	1	8	2	1	2	1	0	2	1	1	1	2	0	3	2	4	3	0	12	4	.407637061236405	-1.19590385346557	-.548979226223932	.656526372113747
1	10	9	1	1	2	1	0	3	3	1	1	2	2	2	2	3	3	0	12	4	.407637061236405	-1.19590385346557	-.548979226223932	.656526372113747
5	7	7	2	1	2	1	0	2	2	1	2	1	2	2	3	3	2	0	12	4	.407637061236405	-1.19590385346557	-.548979226223932	.656526372113747
5	7	8	1	1	2	1	0	2	2	1	3	0	2	2	2	2	2	2	12	4	.407637061236405	-1.19590385346557	-.548979226223932	.656526372113747
5	7	8	1	1	2	1	0	2	1	1	1	2	2	2	2	2	2	2	12	4	.407637061236405	-1.19590385346557	-.548979226223932	.656526372113747
6	8	8	2	1	1	1	0	2	3	1	2	1	3	3	2	1	3	0	12	4	.407637061236405	-1.19590385346557	-.548979226223932	.656526372113747
1	10	9	2	1	2	1	0	2	1	1	2	1	3	2	2	0	3	2	12	4	.407637061236405	-1.19590385346557	-.548979226223932	.656526372113747
6	2	8	1	1	2	2	0	2	2	2	1	1	3	0	0	2	4	3	12	4	.407637061236405	-1.19590385346557	-.548979226223932	.656526372113747
4	4	9	2	1	2	1	0	3	3	1	1	2	3	3	2	0	2	2	12	4	.407637061236405	-1.19590385346557	-.548979226223932	.656526372113747
2	6	8	2	1	2	1	0	4	2	1	2	1	3	1	3	0	3	2	12	4	.407637061236405	-1.19590385346557	-.548979226223932	.656526372113747
2	3	7	1	1	3	1	0	2	3	1	1	2	4	1	1	3	1	2	12	4	.407637061236405	-1.19590385346557	-.548979226223932	.656526372113747
6	8	8	2	1	2	1	0	2	3	1	1	2	3	3	2	1	1	2	12	4	.407637061236405	-1.19590385346557	-.548979226223932	.656526372113747
6	8	8	2	1	2	1	0	3	3	1	2	1	2	2	2	2	2	2	12	4	.407637061236405	-1.19590385346557	-.548979226223932	.656526372113747
6	8	8	2	1	2	1	0	3	3	1	2	1	4	4	3	0	1	0	12	4	.407637061236405	-1.19590385346557	-.548979226223932	.656526372113747
2	13	8	2	1	3	1	0	3	2	1	1	2	1	3	4	0	3	1	12	4	.407637061236405	-1.19590385346557	-.548979226223932	.656526372113747
2	13	8	1	1	1	1	0	6	6	1	1	2	2	2	2	2	2	2	12	4	.407637061236405	-1.19590385346557	-.548979226223932	.656526372113747
2	11	7	2	1	2	2	0	3	4	1	1	2	2	3	2	2	0	2	11	4	.20615134126962	-1.19590385346557	-.548979226223932	.656526372113747
5	7	7	2	1	1	1	0	4	2	1	1	2	3	3	0	0	3	2	11	4	.20615134126962	-1.19590385346557	-.548979226223932	.656526372113747
2	3	8	2	1	2	1	0	6	4	1	1	2	2	2	3	0	4	0	11	4	.20615134126962	-1.19590385346557	-.548979226223932	.656526372113747
6	1	9	1	1	1	1	0	6	6	1	1	2	2	2	0	3	4	0	11	4	.20615134126962	-1.19590385346557	-.548979226223932	.656526372113747
4	4	9	2	1	2	1	0	2	3	1	1	2	2	2	0	2	3	2	11	4	.20615134126962	-1.19590385346557	-.548979226223932	.656526372113747
2	6	7	2	1	2	1	0	5	4	1	1	2	2	2	2	3	2	0	11	4	.20615134126962	-1.19590385346557	-.548979226223932	.656526372113747
2	3	8	1	1	3	1	0	3	4	1	1	2	4	2	0	2	3	0	11	4	.20615134126962	-1.19590385346557	-.548979226223932	.656526372113747
2	3	8	2	1	3	1	0	4	3	1	1	2	1	1	2	2	3	2	11	4	.20615134126962	-1.19590385346557	-.548979226223932	.656526372113747
6	8	8	1	1	2	1	0	3	2	1	1	2	2	3	2	0	2	2	11	4	.20615134126962	-1.19590385346557	-.548979226223932	.656526372113747
2	13	8	2	1	1	2	0	4	3	1	1	2	2	0	2	2	3	2	11	4	.20615134126962	-1.19590385346557	-.548979226223932	.656526372113747
2	13	8	2	1	2	1	0	1	2	2	0	2	4	1	2	1	1	2	11	4	.20615134126962	-1.19590385346557	-.548979226223932	.656526372113747
2	13	8	1	1	2	1	0	4	3	1	1	2	3	2	2	2	0	2	11	4	.20615134126962	-1.19590385346557	-.548979226223932	.656526372113747
2	13	8	2	1	2	1	0	2	3	1	1	2	3	3	2	0	3	0	11	4	.20615134126962	-1.19590385346557	-.548979226223932	.656526372113747
2	13	8	2	1	2	1	0	3	3	1	1	2	3	3	1	3	1	0	11	4	.20615134126962	-1.19590385346557	-.548979226223932	.656526372113747
2	13	8	1	1	2	1	0	3	2	2	1	1	2	2	3	2	2	0	11	4	.20615134126962	-1.19590385346557	-.548979226223932	.656526372113747
4	14	9	1	1	1	1	0	4	3	1	2	1	2	3	1	4	0	0	10	4	.00466562130283523	-1.19590385346557	-.548979226223932	.656526372113747
2	16	8	2	1	2	1	0	2	2	1	1	2	3	2	3	0	2	0	10	4	.00466562130283523	-1.19590385346557	-.548979226223932	.656526372113747
2	12	9	2	1	2	1	0	2	2	1	1	2	3	3	2	0	2	0	10	4	.00466562130283523	-1.19590385346557	-.548979226223932	.656526372113747
2	16	7	2	1	2	1	0	2	3	1	1	2	3	3	2	0	2	0	10	4	.00466562130283523	-1.19590385346557	-.548979226223932	.656526372113747
6	2	8	1	1	2	1	0	4	1	1	0	3	3	2	0	2	3	0	10	4	.00466562130283523	-1.19590385346557	-.548979226223932	.656526372113747
6	2	8	2	1	1	1	0	2	2	1	1	2	3	2	0	2	3	0	10	4	.00466562130283523	-1.19590385346557	-.548979226223932	.656526372113747
2	3	7	1	1	3	1	0	4	3	1	1	2	0	0	3	0	3	4	10	4	.00466562130283523	-1.19590385346557	-.548979226223932	.656526372113747
3	5	8	2	1	2	1	0	2	2	1	1	2	2	3	0	2	3	0	10	4	.00466562130283523	-1.19590385346557	-.548979226223932	.656526372113747
5	7	7	2	1	2	1	0	2	3	1	1	2	2	2	2	2	2	0	10	4	.00466562130283523	-1.19590385346557	-.548979226223932	.656526372113747
5	7	8	2	1	2	1	0	3	1	1	1	2	2	0	3	0	3	2	10	4	.00466562130283523	-1.19590385346557	-.548979226223932	.656526372113747
5	7	8	2	1	2	1	0	3	1	1	1	2	3	3	2	0	2	0	10	4	.00466562130283523	-1.19590385346557	-.548979226223932	.656526372113747
2	6	7	1	1	2	1	0	3	3	1	1	2	2	3	2	0	3	0	10	4	.00466562130283523	-1.19590385346557	-.548979226223932	.656526372113747
2	6	7	2	1	2	1	0	6	5	1	1	2	3	2	1	0	1	3	10	4	.00466562130283523	-1.19590385346557	-.548979226223932	.656526372113747
6	8	8	2	1	2	1	0	3	3	1	1	2	2	3	0	2	3	0	10	4	.00466562130283523	-1.19590385346557	-.548979226223932	.656526372113747
1	10	9	1	1	2	1	0	2	3	1	1	2	1	2	3	2	1	1	10	4	.00466562130283523	-1.19590385346557	-.548979226223932	.656526372113747
6	2	7	2	1	2	1	0	3	2	1	1	2	2	3	2	0	2	0	9	4	-.196820098663949	-1.19590385346557	-.548979226223932	.656526372113747
4	4	8	1	1	2	1	0	2	3	1	1	2	4	2	0	0	3	0	9	4	-.196820098663949	-1.19590385346557	-.548979226223932	.656526372113747
6	1	8	2	1	2	1	0	1	1	1	1	2	3	4	2	0	0	0	9	4	-.196820098663949	-1.19590385346557	-.548979226223932	.656526372113747
5	7	8	1	1	2	1	0	2	2	1	1	2	2	2	3	0	2	0	9	4	-.196820098663949	-1.19590385346557	-.548979226223932	.656526372113747
1	10	9	1	1	2	1	0	2	1	1	1	2	2	0	3	3	0	1	9	4	-.196820098663949	-1.19590385346557	-.548979226223932	.656526372113747
6	8	8	1	1	1	1	0	3	5	1	1	2	0	3	0	2	2	2	9	4	-.196820098663949	-1.19590385346557	-.548979226223932	.656526372113747
1	10	9	1	1	2	1	0	2	1	1	2	1	2	3	0	2	2	0	9	4	-.196820098663949	-1.19590385346557	-.548979226223932	.656526372113747
1	10	9	2	1	2	1	0	3	2	1	1	2	2	3	2	0	2	0	9	4	-.196820098663949	-1.19590385346557	-.548979226223932	.656526372113747
2	6	8	1	1	2	1	0	2	3	1	1	2	2	3	0	2	2	0	9	4	-.196820098663949	-1.19590385346557	-.548979226223932	.656526372113747
6	8	8	2	1	2	1	0	3	3	1	2	1	3	2	2	0	2	0	9	4	-.196820098663949	-1.19590385346557	-.548979226223932	.656526372113747
6	8	8	2	1	2	1	0	2	2	1	1	2	3	2	2	0	2	0	9	4	-.196820098663949	-1.19590385346557	-.548979226223932	.656526372113747
6	8	8	1	1	2	1	0	4	3	0	2	2	3	3	2	0	1	0	9	4	-.196820098663949	-1.19590385346557	-.548979226223932	.656526372113747
2	16	8	2	1	2	1	0	2	3	1	2	1	3	2	0	0	3	0	8	4	-.398305818630734	-1.19590385346557	-.548979226223932	.656526372113747
5	7	8	1	1	1	1	0	2	3	1	1	2	2	2	2	0	2	0	8	4	-.398305818630734	-1.19590385346557	-.548979226223932	.656526372113747
2	6	8	1	1	1	1	0	3	3	1	1	2	2	3	1	0	2	0	8	4	-.398305818630734	-1.19590385346557	-.548979226223932	.656526372113747
2	6	8	2	1	1	1	0	6	5	1	1	2	2	2	2	0	2	0	8	4	-.398305818630734	-1.19590385346557	-.548979226223932	.656526372113747
5	7	8	2	1	2	2	0	1	1	1	2	1	2	0	0	3	3	0	8	4	-.398305818630734	-1.19590385346557	-.548979226223932	.656526372113747
6	8	8	2	1	1	1	0	6	6	1	1	2	2	4	0	0	2	0	8	4	-.398305818630734	-1.19590385346557	-.548979226223932	.656526372113747
2	13	8	1	1	3	1	0	3	3	1	1	2	2	2	0	2	2	0	8	4	-.398305818630734	-1.19590385346557	-.548979226223932	.656526372113747
2	13	8	1	1	3	1	0	2	2	1	1	2	0	0	0	4	1	3	8	4	-.398305818630734	-1.19590385346557	-.548979226223932	.656526372113747
2	13	8	1	1	3	1	0	2	1	1	1	2	2	2	2	0	2	0	8	4	-.398305818630734	-1.19590385346557	-.548979226223932	.656526372113747
2	13	8	2	1	2	1	0	3	3	1	1	2	2	3	0	0	3	0	8	4	-.398305818630734	-1.19590385346557	-.548979226223932	.656526372113747
2	13	8	1	1	2	1	0	3	2	1	1	2	2	2	0	2	0	2	8	4	-.398305818630734	-1.19590385346557	-.548979226223932	.656526372113747
4	14	8	1	1	1	1	0	4	4	1	1	2	2	0	1	3	0	1	7	4	-.599791538597519	-1.19590385346557	-.548979226223932	.656526372113747
2	12	7	1	1	2	1	0	2	2	1	1	2	2	3	0	0	2	0	7	4	-.599791538597519	-1.19590385346557	-.548979226223932	.656526372113747
2	16	7	1	1	2	1	0	3	2	1	1	2	3	2	2	0	0	0	7	4	-.599791538597519	-1.19590385346557	-.548979226223932	.656526372113747
2	11	8	2	1	2	1	0	3	3	1	1	2	3	0	1	0	3	0	7	4	-.599791538597519	-1.19590385346557	-.548979226223932	.656526372113747
2	6	8	1	1	1	1	0	3	3	1	1	2	3	2	0	0	2	0	7	4	-.599791538597519	-1.19590385346557	-.548979226223932	.656526372113747
6	1	9	2	1	1	1	0	6	6	1	1	2	2	3	0	0	2	0	7	4	-.599791538597519	-1.19590385346557	-.548979226223932	.656526372113747
6	1	9	2	1	1	1	0	1	1	1	1	2	2	0	0	2	3	0	7	4	-.599791538597519	-1.19590385346557	-.548979226223932	.656526372113747
6	8	7	1	1	2	1	0	3	3	1	1	2	1	0	0	0	2	4	7	4	-.599791538597519	-1.19590385346557	-.548979226223932	.656526372113747
5	7	8	1	1	2	1	0	2	1	1	2	1	2	3	0	0	2	0	7	4	-.599791538597519	-1.19590385346557	-.548979226223932	.656526372113747
5	7	8	1	1	2	1	0		3	1	0	3	3	0	4	0	0	0	7	4	-.599791538597519	-1.19590385346557	-.548979226223932	.656526372113747
1	10	9	2	1	2	1	0	2	2	1	1	2	0	2	0	2	3	0	7	4	-.599791538597519	-1.19590385346557	-.548979226223932	.656526372113747
5	7	7	2	1	2	1	0	2		1	1	2	2	2	0	0	3	0	7	4	-.599791538597519	-1.19590385346557	-.548979226223932	.656526372113747
1	10	9	2	1	2	1	0	3	1	1	1	2	0	2	0	2	3	0	7	4	-.599791538597519	-1.19590385346557	-.548979226223932	.656526372113747
4	4	8	2	1	2	1	0	3	3	1	1	2	2	3	0	0	2	0	7	4	-.599791538597519	-1.19590385346557	-.548979226223932	.656526372113747
2	6	7	2	1	2	1	0	3	3	1	1	2	3	2	0	0	2	0	7	4	-.599791538597519	-1.19590385346557	-.548979226223932	.656526372113747
6	8	8	2	1	2	1	0	3	3	1	2	1	2	3	0	0	2	0	7	4	-.599791538597519	-1.19590385346557	-.548979226223932	.656526372113747
2	16	7	1	1	2	1	0	3		1	1	2	1	2	2	1	1	0	7	4	-.599791538597519	-1.19590385346557	-.548979226223932	.656526372113747
4	14	8	2	1	1	1	0			1	2	1	2	2	0	0	0	2	6	4	-.801277258564303	-1.19590385346557	-.548979226223932	.656526372113747
2	11	7	2	1	2	1	0	4	3	1	1	2	2	2	0	0	2	0	6	4	-.801277258564303	-1.19590385346557	-.548979226223932	.656526372113747
2	11	8	2	1	2	1	0	4	3	1	1	2	2	2	0	0	2	0	6	4	-.801277258564303	-1.19590385346557	-.548979226223932	.656526372113747
5	7	7	1	1	1	1	0	3	1	1	1	2	3	3	0	0	0	0	6	4	-.801277258564303	-1.19590385346557	-.548979226223932	.656526372113747
5	7	7	1	1	1	1	0	3	3	1	1	2	2	2	0	2	0	0	6	4	-.801277258564303	-1.19590385346557	-.548979226223932	.656526372113747
2	3	8	2	1	2	1	0	3	3	1	1	2	1	2	2	1	0	0	6	4	-.801277258564303	-1.19590385346557	-.548979226223932	.656526372113747
2	3	8	1	1	2	1	0	3	3	1	0	3	0	2	3	0	1	0	6	4	-.801277258564303	-1.19590385346557	-.548979226223932	.656526372113747
2	6	7	2	1	2	1	0	3	2	1	1	2	2	2	0	0	2	0	6	4	-.801277258564303	-1.19590385346557	-.548979226223932	.656526372113747
6	1	7	2	1	1	1	0	3	4	1	1	2	1	0	3	0	2	0	6	4	-.801277258564303	-1.19590385346557	-.548979226223932	.656526372113747
6	8	7	1	1	2	1	0	3	2	1	1	2	0	2	2	0	2	0	6	4	-.801277258564303	-1.19590385346557	-.548979226223932	.656526372113747
1	10	9	1	1	2	1	0	2	1	1	1	2	3	0	0	0	0	3	6	4	-.801277258564303	-1.19590385346557	-.548979226223932	.656526372113747
4	4	9	2	1	2	1	0	3	3	1	1	2	0	0	4	0	2	0	6	4	-.801277258564303	-1.19590385346557	-.548979226223932	.656526372113747
2	6	8	1	1	2	1	0	3	3	1	1	2	2	2	0	2	0	0	6	4	-.801277258564303	-1.19590385346557	-.548979226223932	.656526372113747
2	6	8	2	1	2	1	0	2	3	1	1	2	2	0	2	0	2	0	6	4	-.801277258564303	-1.19590385346557	-.548979226223932	.656526372113747
2	3	7	2	1	3	1	0			1	1	2	3	1	0	0	2	0	6	4	-.801277258564303	-1.19590385346557	-.548979226223932	.656526372113747
2	16	7	1	1	2	2	0	3	3	1	1	2	3	3	0	0	0	0	6	4	-.801277258564303	-1.19590385346557	-.548979226223932	.656526372113747
2	13	8	2	1	1	1	0	3	6	1	0	3	1	1	1	1	1	1	6	4	-.801277258564303	-1.19590385346557	-.548979226223932	.656526372113747
2	13	8	1	1	1	1	0	3	3	1	1	2	2	2	2	0	0	0	6	4	-.801277258564303	-1.19590385346557	-.548979226223932	.656526372113747
2	13	8	2	1	1	1	0	6	6	1	1	2	2	3	1	0	0	0	6	4	-.801277258564303	-1.19590385346557	-.548979226223932	.656526372113747
2	13	8	2	1	2	1	0	2	2	1	1	2	2	0	0	0	2	2	6	4	-.801277258564303	-1.19590385346557	-.548979226223932	.656526372113747
2	12	9	2	1	2	1	0	4	3	1	1	2	2	0	0	0	3	0	5	4	-1.00276297853109	-1.19590385346557	-.548979226223932	.656526372113747
2	12	9	2	1	2	1	0	2	3	1	1	2	2	3	0	0	0	0	5	4	-1.00276297853109	-1.19590385346557	-.548979226223932	.656526372113747
5	7	8	2	1	2	1	0	2	1	1	1	2	2	3	0	0	0	0	5	4	-1.00276297853109	-1.19590385346557	-.548979226223932	.656526372113747
5	7	8	2	1	2	1	0	2		1	2	1	0	2	3	0	0	0	5	4	-1.00276297853109	-1.19590385346557	-.548979226223932	.656526372113747
4	4	8	1	1	2	1	0	2	2	1	1	2	0	2	0	0	3	0	5	4	-1.00276297853109	-1.19590385346557	-.548979226223932	.656526372113747
2	16	7	2	1	2	1	0	3	2	1	2	1	0	2	0	0	3	0	5	4	-1.00276297853109	-1.19590385346557	-.548979226223932	.656526372113747
2	13	8	2	1	2	1	0	3	2	1	2	1	0	0	0	0	2	3	5	4	-1.00276297853109	-1.19590385346557	-.548979226223932	.656526372113747
2	13	8	2	1	2	1	0	2	2	1	1	2	0	1	0	2	2	0	5	4	-1.00276297853109	-1.19590385346557	-.548979226223932	.656526372113747
4	14	8	1	1	1	1	0	3	2	1	1	2	2	1	0	0	1	0	4	4	-1.20424869849787	-1.19590385346557	-.548979226223932	.656526372113747
2	12	9	2	1	2	2	0	3	3	1	1	2	1	2	0	0	1	0	4	4	-1.20424869849787	-1.19590385346557	-.548979226223932	.656526372113747
4	4	9	2	1	1	1	0	3	3	1	2	1	0	2	0	0	2	0	4	4	-1.20424869849787	-1.19590385346557	-.548979226223932	.656526372113747
2	3	8	2	1	2	1	0	3	3	1	2	1	0	2	0	0	2	0	4	4	-1.20424869849787	-1.19590385346557	-.548979226223932	.656526372113747
2	3	7	2	1	3	1	0	2	2	1	2	1	3	1	0	0	0	0	4	4	-1.20424869849787	-1.19590385346557	-.548979226223932	.656526372113747
2	6	8	2	1	1	1	0	3	3	1	1	2	2	0	0	0	2	0	4	4	-1.20424869849787	-1.19590385346557	-.548979226223932	.656526372113747
6	1	7	2	1	1	1	0	6	6	1	1	2	2	2	0	0	0	0	4	4	-1.20424869849787	-1.19590385346557	-.548979226223932	.656526372113747
3	5	8	2	1	2	1	0	5		1	0	3	0	0	1	0	1	2	4	4	-1.20424869849787	-1.19590385346557	-.548979226223932	.656526372113747
5	7	7	1	1	2	1	0	3	1	1	1	2	0	2	0	0	2	0	4	4	-1.20424869849787	-1.19590385346557	-.548979226223932	.656526372113747
5	7	8	2	1	2	1	0	2	1	1	1	2	0	2	0	0	2	0	4	4	-1.20424869849787	-1.19590385346557	-.548979226223932	.656526372113747
1	10	9	2	1	2	1	0	3	3	1	1	2	1	1	2	0	0	0	4	4	-1.20424869849787	-1.19590385346557	-.548979226223932	.656526372113747
5	7	8	2	1	2	2	0	1	1	0	1	3	4	0	0	0	0	0	4	4	-1.20424869849787	-1.19590385346557	-.548979226223932	.656526372113747
6	2	8	1	1	2	2	0	2		1	1	2	2	2	0	0	0	0	4	4	-1.20424869849787	-1.19590385346557	-.548979226223932	.656526372113747
4	4	7	2	1	2	1	0	3	3	1	2	1	1	1	0	1	1	0	4	4	-1.20424869849787	-1.19590385346557	-.548979226223932	.656526372113747
2	6	7	1	1	2	1	0	3	3	1	1	2	0	2	0	0	2	0	4	4	-1.20424869849787	-1.19590385346557	-.548979226223932	.656526372113747
2	16	7	2	1	2	1	0	2	2	1	1	2	1	3	0	0	0	0	4	4	-1.20424869849787	-1.19590385346557	-.548979226223932	.656526372113747
1	10	9	1	1	2	1	0	2	2	1	1	2	2	2	0	0	0	0	4	4	-1.20424869849787	-1.19590385346557	-.548979226223932	.656526372113747
2	13	8	1	1	2	1	0	3	4	1	1	2	0	2	0	2	0	0	4	4	-1.20424869849787	-1.19590385346557	-.548979226223932	.656526372113747
4	14	8	2	1	1	1	0	3	3	1	0	3	3	0	0	0	0	0	3	4	-1.40573441846466	-1.19590385346557	-.548979226223932	.656526372113747
2	16	8	1	1	2	1	0	3	3	1	2	1	1	1	0	0	1	0	3	4	-1.40573441846466	-1.19590385346557	-.548979226223932	.656526372113747
2	16	8	1	1	2	1	0	2	3	1	1	2	1	0	0	0	0	2	3	4	-1.40573441846466	-1.19590385346557	-.548979226223932	.656526372113747
2	3	8	1	1	2	1	0	4	3	1	1	2	0	0	1	0	0	2	3	4	-1.40573441846466	-1.19590385346557	-.548979226223932	.656526372113747
2	3	7	1	1	3	1	0	2	3	1	0	3	0	1	1	0	1	0	3	4	-1.40573441846466	-1.19590385346557	-.548979226223932	.656526372113747
4	4	9	2	1	2	1	0	3	3	1	1	2	0	0	0	0	2	1	3	4	-1.40573441846466	-1.19590385346557	-.548979226223932	.656526372113747
2	16	8	1	1	2	1	0	3	2	1	1	2	0	3	0	0	0	0	3	4	-1.40573441846466	-1.19590385346557	-.548979226223932	.656526372113747
4	14	8	2	1	1	1	0	2	3	0	1	3	0	1	0	0	1	0	2	4	-1.60722013843144	-1.19590385346557	-.548979226223932	.656526372113747
2	6	8	1	1	1	1	0	2	4	1	0	3	0	0	0	0	2	0	2	4	-1.60722013843144	-1.19590385346557	-.548979226223932	.656526372113747
2	6	8	1	1	1	1	0	2	2	1	1	2	0	2	0	0	0	0	2	4	-1.60722013843144	-1.19590385346557	-.548979226223932	.656526372113747
1	10	9	1	1	2	1	0	2	1	1	1	2	0	0	0	0	0	2	2	4	-1.60722013843144	-1.19590385346557	-.548979226223932	.656526372113747
5	7	8	2	1	2	1	0	2	3	1	1	2	0	0	0	0	2	0	2	4	-1.60722013843144	-1.19590385346557	-.548979226223932	.656526372113747
4	4	8	2	1	2	1	0	3	3	1	1	2	0	0	1	0	1	0	2	4	-1.60722013843144	-1.19590385346557	-.548979226223932	.656526372113747
4	4	8	2	1	2	1	0	3	3	1	2	1	2	0	0	0	0	0	2	4	-1.60722013843144	-1.19590385346557	-.548979226223932	.656526372113747
2	6	8	1	1	2	1	0	3	3	1	1	2	1	0	0	0	1	0	2	4	-1.60722013843144	-1.19590385346557	-.548979226223932	.656526372113747
2	13	8	1	1	1	1	0	3	3	1	0	3	0	0	0	0	2	0	2	4	-1.60722013843144	-1.19590385346557	-.548979226223932	.656526372113747
2	11	7	2	1	2	1	0	2	2	1	0	3	0	0	0	0	0	1	1	4	-1.80870585839823	-1.19590385346557	-.548979226223932	.656526372113747
6	1	9	2	1	1	2	0	6	6	1	1	2	0	1	0	0	0	0	1	4	-1.80870585839823	-1.19590385346557	-.548979226223932	.656526372113747
4	14	9	1	1	1	1	0	2	2	1	1	3	4	4	4	4	4	4	24	5	2.82546570083782	-.583777473684687	-.548979226223932	.320481705790382
4	14	9	1	1	1	1	0	2	3	2	0	3	4	4	4	4	4	4	24	5	2.82546570083782	-.583777473684687	-.548979226223932	.320481705790382
4	14	9	1	1	1	1	0	2	1	1	2	2	4	4	4	4	4	4	24	5	2.82546570083782	-.583777473684687	-.548979226223932	.320481705790382
2	3	8	1	1	2	1	0	3	2	1	1	3	4	4	4	4	4	4	24	5	2.82546570083782	-.583777473684687	-.548979226223932	.320481705790382
6	1	7	1	1	1	1	0	4	5	1	1	3	4	4	4	4	4	4	24	5	2.82546570083782	-.583777473684687	-.548979226223932	.320481705790382
5	7	8	1	1	2	1	0	2	2	1	2	2	4	4	4	4	4	4	24	5	2.82546570083782	-.583777473684687	-.548979226223932	.320481705790382
6	8	8	2	1	1	1	0	3	2	1	1	3	4	4	4	4	4	4	24	5	2.82546570083782	-.583777473684687	-.548979226223932	.320481705790382
2	13	8	2	1	2	1	0	3	3	1	3	1	4	4	4	4	4	4	24	5	2.82546570083782	-.583777473684687	-.548979226223932	.320481705790382
1	10	9	1	1	2	1	0	3	1	1	2	2	4	3	4	4	3	4	22	5	2.42249426090425	-.583777473684687	-.548979226223932	.320481705790382
1	10	9	1	1	2	1	0	2	3	1	3	1	2	4	4	4	4	4	22	5	2.42249426090425	-.583777473684687	-.548979226223932	.320481705790382
1	10	9	2	1	2	1	0	1	2	1	2	2	3	4	3	4	4	4	22	5	2.42249426090425	-.583777473684687	-.548979226223932	.320481705790382
5	7	8	1	1	2	1	0	3	3	1	2	2	3	4	4	3	3	4	21	5	2.22100854093747	-.583777473684687	-.548979226223932	.320481705790382
1	10	9	2	1	2	1	0	1	2	1	2	2	3	3	4	4	4	3	21	5	2.22100854093747	-.583777473684687	-.548979226223932	.320481705790382
4	4	9	2	1	2	1	0	3	3	1	2	2	4	4	4	3	3	3	21	5	2.22100854093747	-.583777473684687	-.548979226223932	.320481705790382
2	3	8	2	1	3	1	0	1	2	1	2	2	4	4	3	4	3	3	21	5	2.22100854093747	-.583777473684687	-.548979226223932	.320481705790382
4	14	8	2	1	1	1	0	3	3	1	2	2	3	4	4	2	4	3	20	5	2.01952282097068	-.583777473684687	-.548979226223932	.320481705790382
2	12	7	2	1	2	1	0	4	2	1	2	2	4	3	4	4	3	2	20	5	2.01952282097068	-.583777473684687	-.548979226223932	.320481705790382
5	7	8	2	1	2	1	0	2	1	1	1	3	4	3	4	4	3	2	20	5	2.01952282097068	-.583777473684687	-.548979226223932	.320481705790382
2	13	8	1	1	3	1	0	3	2	1	2	2	3	3	3	4	3	4	20	5	2.01952282097068	-.583777473684687	-.548979226223932	.320481705790382
2	12	8	2	1	2	1	0	2	2	1	2	2	3	4	3	3	3	3	19	5	1.8180371010039	-.583777473684687	-.548979226223932	.320481705790382
6	2	8	2	1	2	1	0	3	2	1	1	3	3	3	4	3	3	3	19	5	1.8180371010039	-.583777473684687	-.548979226223932	.320481705790382
5	7	7	2	1	1	1	0	1	1	1	2	2	4	4	3	2	4	2	19	5	1.8180371010039	-.583777473684687	-.548979226223932	.320481705790382
2	3	7	1	1	3	1	0	3	2	1	1	3	3	3	3	3	3	4	19	5	1.8180371010039	-.583777473684687	-.548979226223932	.320481705790382
3	5	9	1	1	2	3	0	1	1	2	0	3	4	4	1	4	4	2	19	5	1.8180371010039	-.583777473684687	-.548979226223932	.320481705790382
1	10	9	1	1	2	1	0	2	1	1	2	2	3	4	2	3	4	3	19	5	1.8180371010039	-.583777473684687	-.548979226223932	.320481705790382
2	13	8	1	1	2	1	0	3	2	1	2	2	3	3	3	2	4	4	19	5	1.8180371010039	-.583777473684687	-.548979226223932	.320481705790382
4	14	8	1	1	1	1	0	2	2	1	2	2	3	4	2	2	4	3	18	5	1.61655138103711	-.583777473684687	-.548979226223932	.320481705790382
2	16	8	1	1	2	1	0	3	3	2	1	2	4	4	4	3	2	1	18	5	1.61655138103711	-.583777473684687	-.548979226223932	.320481705790382
2	3	8	2	1	2	1	0	4	3	1	2	2	3	3	3	3	3	3	18	5	1.61655138103711	-.583777473684687	-.548979226223932	.320481705790382
1	10	9	2	1	2	1	0	3	2	1	2	2	4	3	2	3	3	3	18	5	1.61655138103711	-.583777473684687	-.548979226223932	.320481705790382
4	4	9	1	1	2	1	0	2	2	1	1	3	3	2	4	4	2	3	18	5	1.61655138103711	-.583777473684687	-.548979226223932	.320481705790382
4	4	9	1	1	2	1	0	2	2	3	1	1	4	4	3	2	2	3	18	5	1.61655138103711	-.583777473684687	-.548979226223932	.320481705790382
2	13	8	2	1	1	1	0	3	3	1	2	2	3	3	3	3	3	3	18	5	1.61655138103711	-.583777473684687	-.548979226223932	.320481705790382
4	14	9	1	1	1	1	0	2	3	1	2	2	3	1	2	3	4	4	17	5	1.41506566107033	-.583777473684687	-.548979226223932	.320481705790382
4	14	8	1	1	1	2	0	3	2	1	2	2	4	4	0	2	4	3	17	5	1.41506566107033	-.583777473684687	-.548979226223932	.320481705790382
2	3	8	2	1	3	1	0	3	2	1	2	2	3	3	4	0	4	3	17	5	1.41506566107033	-.583777473684687	-.548979226223932	.320481705790382
3	5	8	1	1	2	1	0	3	3	1	2	2	3	3	3	2	3	3	17	5	1.41506566107033	-.583777473684687	-.548979226223932	.320481705790382
1	10	9	2	1	2	1	0	3	1	1	2	2	4	3	3	2	3	2	17	5	1.41506566107033	-.583777473684687	-.548979226223932	.320481705790382
6	2	8	2	1	2	1	0	3	3	1	2	2	4	3	3	4	3	0	17	5	1.41506566107033	-.583777473684687	-.548979226223932	.320481705790382
4	4	8	1	1	2	1	0	3	2	1	2	2	4	4	3	2	4	0	17	5	1.41506566107033	-.583777473684687	-.548979226223932	.320481705790382
4	14	8	1	1	1	1	0	4	2	1	2	2	3	3	2	3	3	2	16	5	1.21357994110354	-.583777473684687	-.548979226223932	.320481705790382
4	14	8	1	1	1	1	0	2	2	1	2	2	3	3	2	3	3	2	16	5	1.21357994110354	-.583777473684687	-.548979226223932	.320481705790382
2	12	9	1	1	2	1	0	2	3	1	2	2	3	3	2	1	3	4	16	5	1.21357994110354	-.583777473684687	-.548979226223932	.320481705790382
2	16	8	1	1	2	1	0	2	4	1	1	3	3	4	3	2	4	0	16	5	1.21357994110354	-.583777473684687	-.548979226223932	.320481705790382
2	16	7	2	1	2	1	0	2	4	1	2	2	4	3	2	2	2	3	16	5	1.21357994110354	-.583777473684687	-.548979226223932	.320481705790382
5	7	8	2	1	1	1	0	5	3	1	2	2	2	3	3	2	4	2	16	5	1.21357994110354	-.583777473684687	-.548979226223932	.320481705790382
2	3	8	2	1	2	1	0	2	2	2	2	1	3	2	2	3	3	3	16	5	1.21357994110354	-.583777473684687	-.548979226223932	.320481705790382
2	3	8	2	1	2	2	0			1	1	3	4	4	4	3	1	0	16	5	1.21357994110354	-.583777473684687	-.548979226223932	.320481705790382
6	1	7	1	1	1	1	0	2	3	1	2	2	4	3	2	2	3	2	16	5	1.21357994110354	-.583777473684687	-.548979226223932	.320481705790382
1	15	7	2	1	1	1	0	3	3	1	2	2	4	3	2	2	3	2	16	5	1.21357994110354	-.583777473684687	-.548979226223932	.320481705790382
1	10	9	2	1	2	1	0	3	1	1	2	2	3	2	4	4	3	0	16	5	1.21357994110354	-.583777473684687	-.548979226223932	.320481705790382
6	2	8	2	1	2	1	0	3	3	2	1	2	3	2	4	3	4	0	16	5	1.21357994110354	-.583777473684687	-.548979226223932	.320481705790382
2	3	7	1	1	3	2	0	2		1	2	2	1	4	3	2	3	3	16	5	1.21357994110354	-.583777473684687	-.548979226223932	.320481705790382
2	16	7		1	2	2	0	6	3	1	2	2	3	3	4	2	2	2	16	5	1.21357994110354	-.583777473684687	-.548979226223932	.320481705790382
2	16	8	2	1	2	1	0			1	2	2	4	3	3	2	3	1	16	5	1.21357994110354	-.583777473684687	-.548979226223932	.320481705790382
2	13	8	2	1	3	1	0	3	3	1	1	3	3	2	3	3	3	2	16	5	1.21357994110354	-.583777473684687	-.548979226223932	.320481705790382
2	13	8	2	1	3	1	0	4	3	1	2	2	3	3	4	2	2	2	16	5	1.21357994110354	-.583777473684687	-.548979226223932	.320481705790382
2	13	8	1	1	2	1	0	4	4	1	2	2	3	2	3	3	3	2	16	5	1.21357994110354	-.583777473684687	-.548979226223932	.320481705790382
4	14	8	1	1	1	2	0	2	1	1	1	3	3	0	3	3	3	3	15	5	1.01209422113676	-.583777473684687	-.548979226223932	.320481705790382
2	16	8	2	1	2	1	0	4	3	1	2	2	3	3	2	2	3	2	15	5	1.01209422113676	-.583777473684687	-.548979226223932	.320481705790382
2	12	9	1	1	2	1	0	4	4	1	2	2	3	3	2	4	3	0	15	5	1.01209422113676	-.583777473684687	-.548979226223932	.320481705790382
2	6	8	2	1	2	1	0	3	3	1	3	1	3	4	2	2	4	0	15	5	1.01209422113676	-.583777473684687	-.548979226223932	.320481705790382
2	3	8	1	1	3	1	0	3	3	1	2	2	2	3	2	3	2	3	15	5	1.01209422113676	-.583777473684687	-.548979226223932	.320481705790382
6	1	9	2	1	1	1	0	6	3	1	1	3	2	4	2	3	4	0	15	5	1.01209422113676	-.583777473684687	-.548979226223932	.320481705790382
6	1	8	2	1	2	2	0	2	2	1	2	2	3	3	3	2	2	2	15	5	1.01209422113676	-.583777473684687	-.548979226223932	.320481705790382
1	10	9	2	1	2	1	0	3	1	1	2	2	3	3	2	2	3	2	15	5	1.01209422113676	-.583777473684687	-.548979226223932	.320481705790382
5	7	8	2	1	2	1	0	4	2	1	2	2	3	3	3	2	2	2	15	5	1.01209422113676	-.583777473684687	-.548979226223932	.320481705790382
4	4	9	1	1	2	1	0	1	1	2	3	0	3	4	3	2	3	0	15	5	1.01209422113676	-.583777473684687	-.548979226223932	.320481705790382
2	3	7	1	1	3	1	0	3	3	1	2	2	2	2	3	3	3	2	15	5	1.01209422113676	-.583777473684687	-.548979226223932	.320481705790382
2	13	8	1	1	3	1	0	2	2	1	1	3	3	3	3	3	3	0	15	5	1.01209422113676	-.583777473684687	-.548979226223932	.320481705790382
2	13	8	2	1	3	1	0	3	3	1	2	2	2	4	2	2	3	2	15	5	1.01209422113676	-.583777473684687	-.548979226223932	.320481705790382
2	13	8	2	1	3	1	0	3	2	1	1	3	3	3	2	2	3	2	15	5	1.01209422113676	-.583777473684687	-.548979226223932	.320481705790382
2	13	8	1	1	1	1	0	3	4	1	1	3	3	2	3	2	3	2	15	5	1.01209422113676	-.583777473684687	-.548979226223932	.320481705790382
1	10	9	2	1	2	1	0	2	2	1	2	2	3	3	4	4	1	0	15	5	1.01209422113676	-.583777473684687	-.548979226223932	.320481705790382
1	10	9	2	1	2	1	0	1	1	1	2	2	3	2	2	4	4	0	15	5	1.01209422113676	-.583777473684687	-.548979226223932	.320481705790382
4	14	8	2	1	1	1	0	4	4	1	2	2	3	4	2	0	1	4	14	5	.810608501169974	-.583777473684687	-.548979226223932	.320481705790382
4	14	9	2	1	1	1	0	3	4	1	2	2	3	1	4	3	1	2	14	5	.810608501169974	-.583777473684687	-.548979226223932	.320481705790382
2	16	8	1	1	2	1	0	2	2	1	1	3	2	3	3	2	2	2	14	5	.810608501169974	-.583777473684687	-.548979226223932	.320481705790382
4	4	9	1	1	1	1	0	3	3	1	2	2	2	3	3	2	1	3	14	5	.810608501169974	-.583777473684687	-.548979226223932	.320481705790382
4	4	9	2	1	1	1	0	2	2	1	1	3	3	2	3	0	2	4	14	5	.810608501169974	-.583777473684687	-.548979226223932	.320481705790382
2	3	8	1	1	2	1	0	2	4	1	2	2	3	3	3	3	0	2	14	5	.810608501169974	-.583777473684687	-.548979226223932	.320481705790382
2	6	8	2	1	1	1	0	4	3	1	2	2	3	3	2	0	4	2	14	5	.810608501169974	-.583777473684687	-.548979226223932	.320481705790382
6	1	9	2	1	1	1	0	6	6	2	1	2	3	3	2	3	3	0	14	5	.810608501169974	-.583777473684687	-.548979226223932	.320481705790382
6	1	9	2	1	1	1	0	3	3	1	1	3	3	4	2	2	3	0	14	5	.810608501169974	-.583777473684687	-.548979226223932	.320481705790382
6	1	7	1	1	1	1	0	2	3	1	1	3	2	3	2	2	3	2	14	5	.810608501169974	-.583777473684687	-.548979226223932	.320481705790382
5	7	8	1	1	2	1	0	2	2	1	1	3	3	2	0	4	3	2	14	5	.810608501169974	-.583777473684687	-.548979226223932	.320481705790382
6	8	8	2	1	1	1	0	4	3	1	2	2	2	2	2	3	3	2	14	5	.810608501169974	-.583777473684687	-.548979226223932	.320481705790382
6	8	8	1	1	1	1	0	5	5	1	2	2	3	2	2	0	4	3	14	5	.810608501169974	-.583777473684687	-.548979226223932	.320481705790382
3	5	9	1	1	2	2	0	2	2	1	2	2	1	3	2	3	2	3	14	5	.810608501169974	-.583777473684687	-.548979226223932	.320481705790382
6	2	8	1	1	2	1	0	2	2	1	2	2	3	2	3	1	2	3	14	5	.810608501169974	-.583777473684687	-.548979226223932	.320481705790382
4	4	9	2	1	2	1	0	3	3	1	3	1	3	4	3	0	2	2	14	5	.810608501169974	-.583777473684687	-.548979226223932	.320481705790382
2	6	8	1	1	2	1	0	2	4	2	1	2	2	3	3	3	3	0	14	5	.810608501169974	-.583777473684687	-.548979226223932	.320481705790382
2	3	7	2	1	3	1	0	3	3	1	2	2	4	3	2	1	0	4	14	5	.810608501169974	-.583777473684687	-.548979226223932	.320481705790382
2	16	7	2	1	2	2	0	1	2	1	1	3	3	0	2	3	2	4	14	5	.810608501169974	-.583777473684687	-.548979226223932	.320481705790382
2	13	8	2	1	3	1	0	3	2	1	2	2	4	3	3	2	2	0	14	5	.810608501169974	-.583777473684687	-.548979226223932	.320481705790382
2	16	7	1	1	2	1	0	2	2	1	2	2	4	3	2	1	2	2	14	5	.810608501169974	-.583777473684687	-.548979226223932	.320481705790382
4	14	9	1	1	1	1	0	4	4	1	2	2	2	3	1	3	4	0	13	5	.609122781203189	-.583777473684687	-.548979226223932	.320481705790382
2	12	8	2	1	2	1	0	2	3	1	1	3	4	3	0	3	1	2	13	5	.609122781203189	-.583777473684687	-.548979226223932	.320481705790382
2	16	8	1	1	2	1	0	3	4	1	2	2	2	3	2	2	2	2	13	5	.609122781203189	-.583777473684687	-.548979226223932	.320481705790382
5	7	8	2	1	1	1	0	3	2	1	2	2	2	3	2	2	2	2	13	5	.609122781203189	-.583777473684687	-.548979226223932	.320481705790382
5	7	7	2	1	1	1	0	2	2	1	2	2	3	1	3	3	3	0	13	5	.609122781203189	-.583777473684687	-.548979226223932	.320481705790382
6	1	7	2	1	1	1	0	2	3	1	1	3	2	3	3	2	3	0	13	5	.609122781203189	-.583777473684687	-.548979226223932	.320481705790382
6	1	9	2	1	1	1	0	2	3	1	3	1	3	2	3	2	2	1	13	5	.609122781203189	-.583777473684687	-.548979226223932	.320481705790382
5	7	8	2	1	2	1	0	2	1	1	1	3	2	2	3	1	3	2	13	5	.609122781203189	-.583777473684687	-.548979226223932	.320481705790382
1	10	9	2	1	2	1	0	2	1	2	0	3	1	1	3	2	2	4	13	5	.609122781203189	-.583777473684687	-.548979226223932	.320481705790382
6	2	8	2	1	2	1	0	2	3	1	3	1	1	1	3	2	3	3	13	5	.609122781203189	-.583777473684687	-.548979226223932	.320481705790382
6	2	8	1	1	2	2	0	2	1	1	1	3	3	2	1	2	2	3	13	5	.609122781203189	-.583777473684687	-.548979226223932	.320481705790382
3	4	8	2	1	2	1	0	3	3	1	2	2	4	3	2	2	0	2	13	5	.609122781203189	-.583777473684687	-.548979226223932	.320481705790382
4	4	9	2	1	2	1	0	3	2	1	2	2	3	4	2	1	3	0	13	5	.609122781203189	-.583777473684687	-.548979226223932	.320481705790382
2	6	7	1	1	2	1	0	3	3	1	2	2	2	2	2	2	3	2	13	5	.609122781203189	-.583777473684687	-.548979226223932	.320481705790382
2	6	8	2	1	2	1	0	3	2	1	2	2	2	3	2	0	3	3	13	5	.609122781203189	-.583777473684687	-.548979226223932	.320481705790382
1	10	9	2	1	2	2	0	2	1	1	2	2	3	2	0	3	2	3	13	5	.609122781203189	-.583777473684687	-.548979226223932	.320481705790382
1	10	9	2	1	2	1	0	2	1	1	3	1	4	3	1	2	3	0	13	5	.609122781203189	-.583777473684687	-.548979226223932	.320481705790382
4	14	8	1	1	1	1	0	3	3	1	2	2	2	2	2	2	2	2	12	5	.407637061236405	-.583777473684687	-.548979226223932	.320481705790382
4	14	9	2	1	1	1	0	4	4	1	2	2	2	2	2	3	1	2	12	5	.407637061236405	-.583777473684687	-.548979226223932	.320481705790382
4	14	8	1	1	1	1	0	3	4	1	2	2	4	2	1	0	2	3	12	5	.407637061236405	-.583777473684687	-.548979226223932	.320481705790382
2	12	8	2	1	2	2	0	2	1	1	1	3	2	3	4	1	2	0	12	5	.407637061236405	-.583777473684687	-.548979226223932	.320481705790382
2	16	8	1	1	2	1	0	3	2	1	2	2	2	2	2	2	2	2	12	5	.407637061236405	-.583777473684687	-.548979226223932	.320481705790382
4	4	8	2	1	1	1	0	3	2	1	2	2	2	0	3	3	4	0	12	5	.407637061236405	-.583777473684687	-.548979226223932	.320481705790382
5	7	8	2	1	1	1	0	3	2	1	1	3	3	2	2	2	3	0	12	5	.407637061236405	-.583777473684687	-.548979226223932	.320481705790382
2	3	8	2	1	2	1	0	3	3	1	2	2	2	3	2	2	3	0	12	5	.407637061236405	-.583777473684687	-.548979226223932	.320481705790382
2	3	8	2	1	3	1	0	3	2	1	2	2	4	4	2	0	2	0	12	5	.407637061236405	-.583777473684687	-.548979226223932	.320481705790382
2	3	7	1	1	3	1	0			1	2	2	3	2	0	4	1	2	12	5	.407637061236405	-.583777473684687	-.548979226223932	.320481705790382
2	6	8	1	1	1	1	0	3	3	1	2	2	2	2	2	2	2	2	12	5	.407637061236405	-.583777473684687	-.548979226223932	.320481705790382
6	1	9	2	1	1	1	0	6	5	1	2	2	2	2	2	2	2	2	12	5	.407637061236405	-.583777473684687	-.548979226223932	.320481705790382
6	1	7	2	1	1	2	0	5	4	1	2	2	2	2	2	2	2	2	12	5	.407637061236405	-.583777473684687	-.548979226223932	.320481705790382
5	7	8	1	1	2	1	0	2	1	1	1	3	2	3	2	2	3	0	12	5	.407637061236405	-.583777473684687	-.548979226223932	.320481705790382
5	7	7	1	1	2	1	0	3	1	1	1	3	0	4	2	2	1	3	12	5	.407637061236405	-.583777473684687	-.548979226223932	.320481705790382
1	10	9	1	1	2	1	0	3	2	1	3	1	4	4	0	0	2	2	12	5	.407637061236405	-.583777473684687	-.548979226223932	.320481705790382
1	10	9	2	1	2	1	0	3	3	1	2	2	4	2	0	2	0	4	12	5	.407637061236405	-.583777473684687	-.548979226223932	.320481705790382
6	2	8	1	1	2	1	0	2	2	1	2	2	3	2	1	2	3	1	12	5	.407637061236405	-.583777473684687	-.548979226223932	.320481705790382
4	4	9	1	1	2	1	0	3	3	1	2	2	2	4	4	1	1	0	12	5	.407637061236405	-.583777473684687	-.548979226223932	.320481705790382
4	4	9	1	1	2	1	0	2	2	1	2	2	2	3	0	2	3	2	12	5	.407637061236405	-.583777473684687	-.548979226223932	.320481705790382
1	10	9		1	2	1	0	1	1	1	1	3	3	1	0	3	2	3	12	5	.407637061236405	-.583777473684687	-.548979226223932	.320481705790382
4	14	9	1	1	1	1	0	2	2	1	1	3	4	3	2	1	0	1	11	5	.20615134126962	-.583777473684687	-.548979226223932	.320481705790382
4	14	9	1	1	1	1	0	3	3	1	2	2	2	2	3	2	2	0	11	5	.20615134126962	-.583777473684687	-.548979226223932	.320481705790382
5	7	7	1	1	1	2	0	2	2	1	2	2	3	3	2	2	1	0	11	5	.20615134126962	-.583777473684687	-.548979226223932	.320481705790382
5	7	7	1	1	1	1	0	3	3	1	2	2	3	3	1	1	3	0	11	5	.20615134126962	-.583777473684687	-.548979226223932	.320481705790382
2	6	8	2	1	2	1	0	3	3	1	2	2	2	2	2	2	3	0	11	5	.20615134126962	-.583777473684687	-.548979226223932	.320481705790382
2	6	8	1	1	1	1	0	5	6	1	1	3	2	4	3	0	2	0	11	5	.20615134126962	-.583777473684687	-.548979226223932	.320481705790382
2	6	8	1	1	1	1	0	3	3	1	2	2	3	2	3	0	3	0	11	5	.20615134126962	-.583777473684687	-.548979226223932	.320481705790382
6	1	9	2	1	1	1	0	4	2	1	1	3	2	3	0	2	2	2	11	5	.20615134126962	-.583777473684687	-.548979226223932	.320481705790382
6	1	9	2	1	1	1	0	3	2	1	3	1	3	2	1	0	1	4	11	5	.20615134126962	-.583777473684687	-.548979226223932	.320481705790382
6	1	8	2	1	2	1	0	2	2	1	2	2	2	2	0	2	3	2	11	5	.20615134126962	-.583777473684687	-.548979226223932	.320481705790382
1	10	9	2	1	2	1	0	2	1	1	2	2	3	2	0	4	2	0	11	5	.20615134126962	-.583777473684687	-.548979226223932	.320481705790382
5	7	8	1	1	2	1	0	2	2	1	2	2	2	3	1	0	2	3	11	5	.20615134126962	-.583777473684687	-.548979226223932	.320481705790382
6	8	7	1	1	1	1	0	2	2	1	1	3	3	1	1	2	3	1	11	5	.20615134126962	-.583777473684687	-.548979226223932	.320481705790382
1	10	9	2	1	2	1	0	5	5	1	3	1	3	3	2	0	3	0	11	5	.20615134126962	-.583777473684687	-.548979226223932	.320481705790382
2	6	8	2	1	2	1	0	4	4	1	2	2	3	4	2	0	2	0	11	5	.20615134126962	-.583777473684687	-.548979226223932	.320481705790382
2	6	7	1	1	2	1	0	4	4	1	1	3	3	3	3	0	2	0	11	5	.20615134126962	-.583777473684687	-.548979226223932	.320481705790382
2	6	8	1	1	2	1	0	2	2	1	2	2	3	3	3	0	2	0	11	5	.20615134126962	-.583777473684687	-.548979226223932	.320481705790382
2	13	8	1	1	3	1	0	4	3	1	2	2	2	3	3	0	3	0	11	5	.20615134126962	-.583777473684687	-.548979226223932	.320481705790382
2	13	8	1	1	2	1	0	3	1	1	2	2	2	3	0	2	2	2	11	5	.20615134126962	-.583777473684687	-.548979226223932	.320481705790382
2	13	8	1	1	2	1	0	2	2	2	1	2	2	2	2	0	3	2	11	5	.20615134126962	-.583777473684687	-.548979226223932	.320481705790382
2	13	8	1	1	2	1	0	3	3	1	2	2	2	2	2	2	3	0	11	5	.20615134126962	-.583777473684687	-.548979226223932	.320481705790382
4	14	8	2	1	1	2	0	3	3	1	2	2	2	3	0	2	3	0	10	5	.00466562130283523	-.583777473684687	-.548979226223932	.320481705790382
2	16	8	2	1	2	1	0	2	2	1	2	2	2	3	0	3	2	0	10	5	.00466562130283523	-.583777473684687	-.548979226223932	.320481705790382
2	12	9	1	1	2	1	0	4	4	1	2	2	2	2	2	2	0	2	10	5	.00466562130283523	-.583777473684687	-.548979226223932	.320481705790382
2	12	9	2	1	2	1	0	2	2	1	2	2	3	2	2	0	3	0	10	5	.00466562130283523	-.583777473684687	-.548979226223932	.320481705790382
4	4	9	2	1	1	1	0	3	3	1	2	2	2	0	0	4	3	1	10	5	.00466562130283523	-.583777473684687	-.548979226223932	.320481705790382
4	4	9	1	1	1	1	0	4	2	1	2	2	2	3	3	0	2	0	10	5	.00466562130283523	-.583777473684687	-.548979226223932	.320481705790382
5	7	8	1	1	1	1	0			1	2	2	2	3	2	0	3	0	10	5	.00466562130283523	-.583777473684687	-.548979226223932	.320481705790382
2	3	8	2	1	2	1	0	3	3	1	1	3	2	4	2	0	2	0	10	5	.00466562130283523	-.583777473684687	-.548979226223932	.320481705790382
2	3	8	1	1	2	1	0	3	3	1	2	2	2	3	2	0	3	0	10	5	.00466562130283523	-.583777473684687	-.548979226223932	.320481705790382
2	3	8	2	1	3	1	0	3	2	2	1	2	2	2	2	2	2	0	10	5	.00466562130283523	-.583777473684687	-.548979226223932	.320481705790382
2	6	8	2	1	1	1	0	4	3	1	2	2	3	3	2	0	2	0	10	5	.00466562130283523	-.583777473684687	-.548979226223932	.320481705790382
2	6	8	2	1	1	1	0	3	2	1	2	2	3	3	2	0	2	0	10	5	.00466562130283523	-.583777473684687	-.548979226223932	.320481705790382
6	1	7	1	1	1	1	0	1	2	1	2	2	2	2	2	0	2	2	10	5	.00466562130283523	-.583777473684687	-.548979226223932	.320481705790382
6	1	9	2	1	1	2	0	1		1	2	2	3	3	2	0	2	0	10	5	.00466562130283523	-.583777473684687	-.548979226223932	.320481705790382
6	8	8	2	1	2	1	0	3	3	1	2	2	3	2	3	2	0	0	10	5	.00466562130283523	-.583777473684687	-.548979226223932	.320481705790382
6	1	8	1	1	2	1	0	1	2	1	1	3	2	3	2	0	1	2	10	5	.00466562130283523	-.583777473684687	-.548979226223932	.320481705790382
5	7	8	2	1	2	1	0	3	3	1	2	2	1	2	1	1	2	3	10	5	.00466562130283523	-.583777473684687	-.548979226223932	.320481705790382
5	7	8	2	1	2	1	0	2	3	1	2	2	2	2	1	2	1	2	10	5	.00466562130283523	-.583777473684687	-.548979226223932	.320481705790382
6	8	8	2	1	1	1	0	3	2	1	2	2	2	3	2	0	3	0	10	5	.00466562130283523	-.583777473684687	-.548979226223932	.320481705790382
1	10	9	2	1	2	1	0	2	1	1	2	2	0	2	3	0	3	2	10	5	.00466562130283523	-.583777473684687	-.548979226223932	.320481705790382
6	2	8	1	1	2	1	0	3	3	1	3	1	3	2	0	2	0	3	10	5	.00466562130283523	-.583777473684687	-.548979226223932	.320481705790382
4	4	8	2	1	2	1	0	3	3	1	2	2	3	3	2	0	2	0	10	5	.00466562130283523	-.583777473684687	-.548979226223932	.320481705790382
4	4	9	2	1	2	1	0	3	3	1	2	2	3	0	4	0	3	0	10	5	.00466562130283523	-.583777473684687	-.548979226223932	.320481705790382
4	4	8	1	1	2	1	0	3	3	2	2	1	3	3	2	0	2	0	10	5	.00466562130283523	-.583777473684687	-.548979226223932	.320481705790382
4	4	9	2	1	2	1	0	3	3	1	2	2	2	2	2	2	2	0	10	5	.00466562130283523	-.583777473684687	-.548979226223932	.320481705790382
4	4	8	2	1	2	1	0	3	3	2	1	2	2	3	1	2	2	0	10	5	.00466562130283523	-.583777473684687	-.548979226223932	.320481705790382
2	6	8	1	1	2	1	0	3	2	2	1	2	3	0	2	2	1	2	10	5	.00466562130283523	-.583777473684687	-.548979226223932	.320481705790382
2	3	8	1	1	3	1	0	3		2	1	2	3	3	2	0	2	0	10	5	.00466562130283523	-.583777473684687	-.548979226223932	.320481705790382
2	16	7	2	1	2	1	0	3	2	1	2	2	2	3	3	0	2	0	10	5	.00466562130283523	-.583777473684687	-.548979226223932	.320481705790382
2	13	8	1	1	3	1	0	3	3	1	2	2	3	2	0	2	0	3	10	5	.00466562130283523	-.583777473684687	-.548979226223932	.320481705790382
2	13	8	1	1	3	2	0	3	4	1	2	2	2	3	0	2	3	0	10	5	.00466562130283523	-.583777473684687	-.548979226223932	.320481705790382
1	10	9	2	1	2	1	0	1	1	1	2	2	2	3	0	2	3	0	10	5	.00466562130283523	-.583777473684687	-.548979226223932	.320481705790382
4	14	8	1	1	1	1	0	2	2	1	2	2	3	1	3	0	2	0	9	5	-.196820098663949	-.583777473684687	-.548979226223932	.320481705790382
2	12	9	2	1	2	1	0	2	3	1	2	2	3	3	2	1	0	0	9	5	-.196820098663949	-.583777473684687	-.548979226223932	.320481705790382
2	12	9	1	1	2	1	0	3	2	1	1	3	2	0	0	2	3	2	9	5	-.196820098663949	-.583777473684687	-.548979226223932	.320481705790382
2	16	8	1	1	2	1	0	2	2	1	2	2	2	3	2	0	2	0	9	5	-.196820098663949	-.583777473684687	-.548979226223932	.320481705790382
6	2	7	1	1	2	1	0	2	2	1	2	2	3	2	1	0	3	0	9	5	-.196820098663949	-.583777473684687	-.548979226223932	.320481705790382
4	4	9	2	1	1	1	0	3	3	2	1	2	3	3	1	0	2	0	9	5	-.196820098663949	-.583777473684687	-.548979226223932	.320481705790382
4	4	9	1	1	1	1	0	3	4	1	2	2	2	0	0	4	3	0	9	5	-.196820098663949	-.583777473684687	-.548979226223932	.320481705790382
5	7	8	1	1	1	1	0	6	5	1	2	2	1	4	3	0	1	0	9	5	-.196820098663949	-.583777473684687	-.548979226223932	.320481705790382
2	3	8	2	1	2	1	0	3	3	1	2	2	3	1	0	0	3	2	9	5	-.196820098663949	-.583777473684687	-.548979226223932	.320481705790382
2	3	8	1	1	3	1	0	3	1	1	2	2	2	2	0	3	2	0	9	5	-.196820098663949	-.583777473684687	-.548979226223932	.320481705790382
2	6	8	2	1	1	2	0	4	4	1	1	3	2	3	0	0	2	2	9	5	-.196820098663949	-.583777473684687	-.548979226223932	.320481705790382
2	6	8	1	1	1	1	0	2	3	1	2	2	2	3	0	0	2	2	9	5	-.196820098663949	-.583777473684687	-.548979226223932	.320481705790382
1	15	7	1	1	1	1	0	2	1	1	2	2	2	2	0	2	3	0	9	5	-.196820098663949	-.583777473684687	-.548979226223932	.320481705790382
6	1	8	1	1	2	1	0	2	2	1	1	3	2	3	2	0	2	0	9	5	-.196820098663949	-.583777473684687	-.548979226223932	.320481705790382
5	7	7	2	1	2	1	0	2	1	1	2	2	4	3	0	0	2	0	9	5	-.196820098663949	-.583777473684687	-.548979226223932	.320481705790382
5	7	8	1	1	2	1	0	1	1	1	2	2	3	2	2	0	2	0	9	5	-.196820098663949	-.583777473684687	-.548979226223932	.320481705790382
1	10	9	2	1	2	1	0	2	1	1	1	3	2	3	2	0	2	0	9	5	-.196820098663949	-.583777473684687	-.548979226223932	.320481705790382
6	2	8	2	1	2	1	0	2	3	1	2	2	3	4	1	0	1	0	9	5	-.196820098663949	-.583777473684687	-.548979226223932	.320481705790382
4	4	9	2	1	2	1	0	3	3	1	2	2	2	2	2	0	3	0	9	5	-.196820098663949	-.583777473684687	-.548979226223932	.320481705790382
4	4	8	2	1	2	1	0	3	3	1	2	2	2	3	2	0	2	0	9	5	-.196820098663949	-.583777473684687	-.548979226223932	.320481705790382
2	3	8	2	1	3	1	0	2	2	1	1	3	3	2	0	2	0	2	9	5	-.196820098663949	-.583777473684687	-.548979226223932	.320481705790382
2	16	7	2	1	2	1	0	2	2	1	2	2	3	1	2	0	3	0	9	5	-.196820098663949	-.583777473684687	-.548979226223932	.320481705790382
1	10	9	1	1	2	1	0	1	1	1	2	2	1	1	2	2	3	0	9	5	-.196820098663949	-.583777473684687	-.548979226223932	.320481705790382
1	10	9	1	1	2	1	0	2	3	1	2	2	4	3	2	0	0	0	9	5	-.196820098663949	-.583777473684687	-.548979226223932	.320481705790382
2	13	8	1	1	2	1	0	2	1	1	2	2	2	1	1	3	1	1	9	5	-.196820098663949	-.583777473684687	-.548979226223932	.320481705790382
4	14	8	2	1	1	1	0	3	2	2	1	2	3	4	1	0	0	0	8	5	-.398305818630734	-.583777473684687	-.548979226223932	.320481705790382
2	16	8	1	1	2	1	0	3	4	1	2	2	1	3	2	0	2	0	8	5	-.398305818630734	-.583777473684687	-.548979226223932	.320481705790382
2	12	8	1	1	2	1	0	2	2	1	2	2	3	3	1	0	1	0	8	5	-.398305818630734	-.583777473684687	-.548979226223932	.320481705790382
2	12	9	1	1	2	1	0	2	2	1	2	2	2	2	2	0	2	0	8	5	-.398305818630734	-.583777473684687	-.548979226223932	.320481705790382
2	12	8	1	1	2	1	0	3	2	1	1	3	0	3	0	3	2	0	8	5	-.398305818630734	-.583777473684687	-.548979226223932	.320481705790382
2	12	7	2	1	2	1	0	2	3	1	2	2	0	2	2	2	2	0	8	5	-.398305818630734	-.583777473684687	-.548979226223932	.320481705790382
2	16	7	1	1	2	1	0	4	3	1	2	2	2	2	2	2	0	0	8	5	-.398305818630734	-.583777473684687	-.548979226223932	.320481705790382
2	16	7	2	1	2	1	0	4	4	1	2	2	4	0	2	0	1	1	8	5	-.398305818630734	-.583777473684687	-.548979226223932	.320481705790382
5	7	7	1	1	1	1	0	2	1	2	0	3	2	2	2	0	2	0	8	5	-.398305818630734	-.583777473684687	-.548979226223932	.320481705790382
2	3	8	2	1	3	1	0	3	2	1	2	2	1	1	1	1	4	0	8	5	-.398305818630734	-.583777473684687	-.548979226223932	.320481705790382
2	3	8	1	1	3	1	0	2	2	1	2	2	0	4	2	0	2	0	8	5	-.398305818630734	-.583777473684687	-.548979226223932	.320481705790382
2	6	8	2	1	1	1	0	3	3	1	2	2	3	2	0	0	3	0	8	5	-.398305818630734	-.583777473684687	-.548979226223932	.320481705790382
1	15	7	1	1	1	1	0	3	3	2	1	2	2	1	1	0	4	0	8	5	-.398305818630734	-.583777473684687	-.548979226223932	.320481705790382
6	8	8	1	1	2	1	0	4	3	1	2	2	2	0	0	3	2	1	8	5	-.398305818630734	-.583777473684687	-.548979226223932	.320481705790382
6	8	8	1	1	2	2	0	3	2	1	2	2	2	2	2	0	2	0	8	5	-.398305818630734	-.583777473684687	-.548979226223932	.320481705790382
3	5	8	2	1	2	1	0	3	2	1	2	2	2	3	1	0	2	0	8	5	-.398305818630734	-.583777473684687	-.548979226223932	.320481705790382
3	5	8	1	1	2	1	0	4	4	1	2	2	2	2	0	2	0	2	8	5	-.398305818630734	-.583777473684687	-.548979226223932	.320481705790382
5	7	8	2	1	2	1	0	2	3	1	1	3	2	2	0	0	2	2	8	5	-.398305818630734	-.583777473684687	-.548979226223932	.320481705790382
5	7	7	2	1	2	1	0			1	2	2	0	3	2	0	3	0	8	5	-.398305818630734	-.583777473684687	-.548979226223932	.320481705790382
6	8	7	2	1	1	1	0	4	3	1	2	2	2	3	0	0	3	0	8	5	-.398305818630734	-.583777473684687	-.548979226223932	.320481705790382
6	8	8	2	1	1	1	0	4	2	1	1	3	2	3	0	0	3	0	8	5	-.398305818630734	-.583777473684687	-.548979226223932	.320481705790382
4	4	9	2	1	2	1	0	2	3	1	1	3	1	1	0	2	3	1	8	5	-.398305818630734	-.583777473684687	-.548979226223932	.320481705790382
2	6	7	2	1	2	1	0	4	3	1	2	2	3	2	0	0	3	0	8	5	-.398305818630734	-.583777473684687	-.548979226223932	.320481705790382
2	6	7	2	1	2	1	0	4	4	1	2	2	1	3	0	0	4	0	8	5	-.398305818630734	-.583777473684687	-.548979226223932	.320481705790382
6	8	8	2	1	2	1	0	2	2	1	2	2	1	4	0	0	3	0	8	5	-.398305818630734	-.583777473684687	-.548979226223932	.320481705790382
2	16	7	2	1	2	1	0	2	3	1	2	2	2	2	2	0	2	0	8	5	-.398305818630734	-.583777473684687	-.548979226223932	.320481705790382
2	13	8	1	1	3	1	0	2	3	1	2	2	2	2	0	2	2	0	8	5	-.398305818630734	-.583777473684687	-.548979226223932	.320481705790382
2	13	8	1	1	3	1	0	3	2	2	0	3	2	0	0	4	2	0	8	5	-.398305818630734	-.583777473684687	-.548979226223932	.320481705790382
2	16	7	1	1	2	1	0	4	4	1	2	2	0	2	2	1	2	1	8	5	-.398305818630734	-.583777473684687	-.548979226223932	.320481705790382
2	13	8	2	1	1	1	0	3	3	1	2	2	2	2	2	0	2	0	8	5	-.398305818630734	-.583777473684687	-.548979226223932	.320481705790382
1	10	9	2	1	2	1	0	3	1	1	2	2	3	1	2	0	2	0	8	5	-.398305818630734	-.583777473684687	-.548979226223932	.320481705790382
1	10	9	2	1	2	1	0	2	1	1	2	2	3	0	1	0	4	0	8	5	-.398305818630734	-.583777473684687	-.548979226223932	.320481705790382
2	13	8	2	1	2	1	0	4	2	1	2	2	3	0	0	2	3	0	8	5	-.398305818630734	-.583777473684687	-.548979226223932	.320481705790382
4	14	9	1	1	1	1	0	6	6	1	2	2	2	2	0	0	3	0	7	5	-.599791538597519	-.583777473684687	-.548979226223932	.320481705790382
2	12	8	1	1	2	2	0	2		1	2	2	3	2	0	0	2	0	7	5	-.599791538597519	-.583777473684687	-.548979226223932	.320481705790382
2	12	7	2	1	2	1	0	3	3	1	1	3	2	3	1	0	1	0	7	5	-.599791538597519	-.583777473684687	-.548979226223932	.320481705790382
2	6	7	2	1	2	2	0	3	3	1	1	3	2	2	0	0	3	0	7	5	-.599791538597519	-.583777473684687	-.548979226223932	.320481705790382
2	3	8	2	1	3	1	0	2	3	1	2	2	3	3	1	0	0	0	7	5	-.599791538597519	-.583777473684687	-.548979226223932	.320481705790382
6	1	9	2	1	1	1	0	2	2	1	2	2	3	2	0	0	0	2	7	5	-.599791538597519	-.583777473684687	-.548979226223932	.320481705790382
6	1	7	2	1	1	1	0	6	3	1	2	2	2	3	0	0	2	0	7	5	-.599791538597519	-.583777473684687	-.548979226223932	.320481705790382
6	8	8	2	1	2	1	0	2	2	1	2	2	2	3	0	0	2	0	7	5	-.599791538597519	-.583777473684687	-.548979226223932	.320481705790382
6	1	8	2	1	2	2	0	3	1	1	2	2	0	2	0	2	1	2	7	5	-.599791538597519	-.583777473684687	-.548979226223932	.320481705790382
5	7	7	2	1	2	1	0	2	1	2	1	2	4	3	0	0	0	0	7	5	-.599791538597519	-.583777473684687	-.548979226223932	.320481705790382
5	7	7	2	1	2	1	0	3	4	1	2	2	2	3	0	0	0	2	7	5	-.599791538597519	-.583777473684687	-.548979226223932	.320481705790382
1	10	9	2	1	2	1	0	1	1	1	2	2	3	2	0	1	1	0	7	5	-.599791538597519	-.583777473684687	-.548979226223932	.320481705790382
1	10	9	1	1	2	1	0	3	1	3	1	1	3	2	2	0	0	0	7	5	-.599791538597519	-.583777473684687	-.548979226223932	.320481705790382
1	10	9	1	1	2	1	0	2	1	1	1	3	0	2	2	0	3	0	7	5	-.599791538597519	-.583777473684687	-.548979226223932	.320481705790382
6	8	7	2	1	1	1	0	3	3	1	2	2	2	2	0	0	3	0	7	5	-.599791538597519	-.583777473684687	-.548979226223932	.320481705790382
1	10	9	2	1	2	1	0	2	1	2	1	2	2	3	2	0	0	0	7	5	-.599791538597519	-.583777473684687	-.548979226223932	.320481705790382
6	2	8	2	1	2	1	0	2	2	1	3	1	3	1	2	0	1	0	7	5	-.599791538597519	-.583777473684687	-.548979226223932	.320481705790382
6	2	8	2	1	2	1	0	3	3	1	2	2	2	0	3	0	2	0	7	5	-.599791538597519	-.583777473684687	-.548979226223932	.320481705790382
4	4	9	2	1	2	1	0	2	3	1	3	1	2	0	0	0	3	2	7	5	-.599791538597519	-.583777473684687	-.548979226223932	.320481705790382
4	4	7	2	1	2	1	0	3	3	1	2	2	4	1	0	0	2	0	7	5	-.599791538597519	-.583777473684687	-.548979226223932	.320481705790382
4	4	9	1	1	2	1	0	3	3	1	1	3	0	0	0	2	1	4	7	5	-.599791538597519	-.583777473684687	-.548979226223932	.320481705790382
2	6	8	1	1	2	1	0	3	2	1	2	2	3	2	2	0	0	0	7	5	-.599791538597519	-.583777473684687	-.548979226223932	.320481705790382
2	6	7	2	1	2	1	0	6	6	1	2	2	0	2	0	2	3	0	7	5	-.599791538597519	-.583777473684687	-.548979226223932	.320481705790382
2	6	7	1	1	2	1	0	3	4	1	2	2	0	3	2	0	2	0	7	5	-.599791538597519	-.583777473684687	-.548979226223932	.320481705790382
2	3	8	1	1	3	1	0	2	3	1	2	2	2	2	2	0	1	0	7	5	-.599791538597519	-.583777473684687	-.548979226223932	.320481705790382
6	8	8	2	1	2	1	0	2	2	1	2	2	3	2	0	0	2	0	7	5	-.599791538597519	-.583777473684687	-.548979226223932	.320481705790382
2	16	8	1	1	2	1	0	2	4	1	2	2	0	2	2	3	0	0	7	5	-.599791538597519	-.583777473684687	-.548979226223932	.320481705790382
2	13	8	2	1	2	2	0	2	4	2	1	2	3	2	1	0	0	1	7	5	-.599791538597519	-.583777473684687	-.548979226223932	.320481705790382
4	14	9	2	1	1	1	0	3	3	1	2	2	2	2	0	0	2	0	6	5	-.801277258564303	-.583777473684687	-.548979226223932	.320481705790382
2	3	8	2	1	2	1	0	4	2	2	1	2	2	2	0	0	2	0	6	5	-.801277258564303	-.583777473684687	-.548979226223932	.320481705790382
2	3	8	2	1	3	1	0	3	1	2	2	1	2	3	0	0	1	0	6	5	-.801277258564303	-.583777473684687	-.548979226223932	.320481705790382
5	7	7	2	1	2	1	0	3	2	1	2	2	2	2	0	0	2	0	6	5	-.801277258564303	-.583777473684687	-.548979226223932	.320481705790382
5	7	7	2	1	2	1	0	2	1	2	1	2	0	4	0	0	2	0	6	5	-.801277258564303	-.583777473684687	-.548979226223932	.320481705790382
5	7	7	2	1	2	1	0	5	1	1	1	3	2	2	0	0	2	0	6	5	-.801277258564303	-.583777473684687	-.548979226223932	.320481705790382
5	7	8	2	1	2	1	0	2	3	2	2	1	3	3	0	0	0	0	6	5	-.801277258564303	-.583777473684687	-.548979226223932	.320481705790382
4	4	8	1	1	2	1	0	3	3	1	3	1	2	1	0	0	3	0	6	5	-.801277258564303	-.583777473684687	-.548979226223932	.320481705790382
2	6	7	2	1	2	1	0	3	3	1	2	2	2	2	2	0	0	0	6	5	-.801277258564303	-.583777473684687	-.548979226223932	.320481705790382
2	6	8	2	1	2	1	0	3	3	1	2	2	0	2	1	0	3	0	6	5	-.801277258564303	-.583777473684687	-.548979226223932	.320481705790382
2	3	7	1	1	3	1	0	3	2	1	1	3	0	0	0	0	3	3	6	5	-.801277258564303	-.583777473684687	-.548979226223932	.320481705790382
6	8	7	2	1	2	1	0	3	3	1	1	3	2	2	0	0	2	0	6	5	-.801277258564303	-.583777473684687	-.548979226223932	.320481705790382
1	10	9	2	1	2	1	0	1	1	1	1	3	2	2	0	0	2	0	6	5	-.801277258564303	-.583777473684687	-.548979226223932	.320481705790382
1	10	9	1	1	2	1	0	2	1	1	2	2	2	2	0	0	2	0	6	5	-.801277258564303	-.583777473684687	-.548979226223932	.320481705790382
2	13	8	2	1	2	1	0	3	2	0	2	3	2	2	2	0	0	0	6	5	-.801277258564303	-.583777473684687	-.548979226223932	.320481705790382
4	4	9	2	1	1	1	0	2	2	1	2	2	2	3	0	0	0	0	5	5	-1.00276297853109	-.583777473684687	-.548979226223932	.320481705790382
4	4	9	2	1	1	1	0	2	3	1	2	2	3	0	2	0	0	0	5	5	-1.00276297853109	-.583777473684687	-.548979226223932	.320481705790382
2	3	7	2	1	3	1	0	3	3	2	1	2	3	1	0	0	1	0	5	5	-1.00276297853109	-.583777473684687	-.548979226223932	.320481705790382
6	8	7	2	1	2	1	0	2	2	1	2	2	2	3	0	0	0	0	5	5	-1.00276297853109	-.583777473684687	-.548979226223932	.320481705790382
6	1	8	1	1	2	1	0	3	3	1	1	3	0	0	2	0	3	0	5	5	-1.00276297853109	-.583777473684687	-.548979226223932	.320481705790382
3	5	8	2	1	2	1	0	3	3	1	2	2	2	2	0	0	1	0	5	5	-1.00276297853109	-.583777473684687	-.548979226223932	.320481705790382
5	7	8	1	1	2	1	0	3	2	1	1	3	2	0	0	0	3	0	5	5	-1.00276297853109	-.583777473684687	-.548979226223932	.320481705790382
1	10	9	2	1	2	1	0	3	2	1	2	2	2	1	0	0	2	0	5	5	-1.00276297853109	-.583777473684687	-.548979226223932	.320481705790382
6	2	8	2	1	2	1	0	3	2	1	1	3	3	1	0	0	1	0	5	5	-1.00276297853109	-.583777473684687	-.548979226223932	.320481705790382
4	4	9	2	1	2	1	0	2	4	1	2	2	2	0	0	1	0	2	5	5	-1.00276297853109	-.583777473684687	-.548979226223932	.320481705790382
2	16	7	1	1	2	1	0	2	3	1	2	2	1	1	2	0	1	0	5	5	-1.00276297853109	-.583777473684687	-.548979226223932	.320481705790382
2	13	8	2	1	1	1	0	4	3	2	1	2	2	3	0	0	0	0	5	5	-1.00276297853109	-.583777473684687	-.548979226223932	.320481705790382
3	9	8	1	1	2	1	0	2	1	1	2	2	0	0	0	2	2	0	4	5	-1.20424869849787	-.583777473684687	-.548979226223932	.320481705790382
4	14	8	1	1	1	1	0	2	2	2	1	2	2	0	0	0	0	2	4	5	-1.20424869849787	-.583777473684687	-.548979226223932	.320481705790382
2	12	7	1	1	2	1	0	3	3	1	2	2	0	0	0	0	4	0	4	5	-1.20424869849787	-.583777473684687	-.548979226223932	.320481705790382
6	2	8	2	1	2	1	0	3	2	2	1	2	2	0	0	2	0	0	4	5	-1.20424869849787	-.583777473684687	-.548979226223932	.320481705790382
4	4	9	2	1	1	1	0	3	3	1	1	3	0	2	0	0	2	0	4	5	-1.20424869849787	-.583777473684687	-.548979226223932	.320481705790382
5	7	7	1	1	1	1	0	2	2	1	2	2	0	2	1	1	0	0	4	5	-1.20424869849787	-.583777473684687	-.548979226223932	.320481705790382
2	3	8	2	1	2	1	0	3	2	2	1	2	2	2	0	0	0	0	4	5	-1.20424869849787	-.583777473684687	-.548979226223932	.320481705790382
2	6	8	2	1	1	1	0	3	2	1	2	2	0	2	0	0	2	0	4	5	-1.20424869849787	-.583777473684687	-.548979226223932	.320481705790382
2	6	8	1	1	1	1	0	6	1	1	2	2	0	0	2	0	2	0	4	5	-1.20424869849787	-.583777473684687	-.548979226223932	.320481705790382
2	6	8	2	1	1	1	0	4	4	1	2	2	2	2	0	0	0	0	4	5	-1.20424869849787	-.583777473684687	-.548979226223932	.320481705790382
6	1	7	2	1	1	1	0	3	2	1	2	2	1	2	0	1	0	0	4	5	-1.20424869849787	-.583777473684687	-.548979226223932	.320481705790382
6	1	8	2	1	2	1	0	2	3	1	1	3	2	2	0	0	0	0	4	5	-1.20424869849787	-.583777473684687	-.548979226223932	.320481705790382
2	6	7	2	1	2	1	0	5	5	1	1	3	0	1	0	0	3	0	4	5	-1.20424869849787	-.583777473684687	-.548979226223932	.320481705790382
2	6	7	2	1	2	1	0	4	3	2	0	3	2	2	0	0	0	0	4	5	-1.20424869849787	-.583777473684687	-.548979226223932	.320481705790382
2	6	7	2	1	2	1	0	4	3	1	2	2	0	2	0	0	2	0	4	5	-1.20424869849787	-.583777473684687	-.548979226223932	.320481705790382
2	6	7	2	1	2	1	0	3	3	1	2	2	2	2	0	0	0	0	4	5	-1.20424869849787	-.583777473684687	-.548979226223932	.320481705790382
2	3	8	1	1	3	2	0			1	2	2	2	0	0	0	2	0	4	5	-1.20424869849787	-.583777473684687	-.548979226223932	.320481705790382
2	13	8	1	1	3	1	0	3	3	1	2	2	2	2	0	0	0	0	4	5	-1.20424869849787	-.583777473684687	-.548979226223932	.320481705790382
2	16	7	1	1	2	2	0	4	4	1	2	2	0	2	2	0	0	0	4	5	-1.20424869849787	-.583777473684687	-.548979226223932	.320481705790382
2	16	8	1	1	2	1	0	2		1	1	3	2	2	0	0	0	0	4	5	-1.20424869849787	-.583777473684687	-.548979226223932	.320481705790382
3	9	8	1	1	2	1	0	3	2	1	1	3	1	1	1	0	0	0	3	5	-1.40573441846466	-.583777473684687	-.548979226223932	.320481705790382
4	14	9	2	1	1	1	0	3	3	2	1	2	0	0	3	0	0	0	3	5	-1.40573441846466	-.583777473684687	-.548979226223932	.320481705790382
6	2	8	1	1	1	1	0	6	3	1	2	2	0	0	0	2	1	0	3	5	-1.40573441846466	-.583777473684687	-.548979226223932	.320481705790382
2	6	8	2	1	1	1	0	3	2	1	2	2	0	1	1	0	1	0	3	5	-1.40573441846466	-.583777473684687	-.548979226223932	.320481705790382
6	8	7	2	1	1	1	0	5	5	1	2	2	0	3	0	0	0	0	3	5	-1.40573441846466	-.583777473684687	-.548979226223932	.320481705790382
2	13	8	1	1	2	1	0	2	2	2	0	3	0	3	0	0	0	0	3	5	-1.40573441846466	-.583777473684687	-.548979226223932	.320481705790382
4	14	9	1	1	1	1	0	4	4	1	2	2	0	0	0	0	2	0	2	5	-1.60722013843144	-.583777473684687	-.548979226223932	.320481705790382
4	4	9	2	1	1	2	0		2	2	2	1	0	2	0	0	0	0	2	5	-1.60722013843144	-.583777473684687	-.548979226223932	.320481705790382
4	4	9	1	1	1	1	0	3	3	1	1	3	0	0	0	0	2	0	2	5	-1.60722013843144	-.583777473684687	-.548979226223932	.320481705790382
4	4	8	1	1	1	1	0	2	3	2	1	2	0	0	2	0	0	0	2	5	-1.60722013843144	-.583777473684687	-.548979226223932	.320481705790382
1	15	7	1	1	1	1	0	3	3	1	1	3	2	0	0	0	0	0	2	5	-1.60722013843144	-.583777473684687	-.548979226223932	.320481705790382
1	15	7	2	1	1	1	0	2	1	2	1	2	2	0	0	0	0	0	2	5	-1.60722013843144	-.583777473684687	-.548979226223932	.320481705790382
6	1	8	2	1	2	1	0	3	2	1	1	3	0	1	0	0	1	0	2	5	-1.60722013843144	-.583777473684687	-.548979226223932	.320481705790382
5	7	8	2	1	2	1	0	2	1	1	2	2	0	2	0	0	0	0	2	5	-1.60722013843144	-.583777473684687	-.548979226223932	.320481705790382
4	4	8	2	1	2	1	0	3	3	1	2	2	0	0	0	0	2	0	2	5	-1.60722013843144	-.583777473684687	-.548979226223932	.320481705790382
4	4	9	2	1	2	1	0	3	3	1	2	2	0	0	0	0	1	1	2	5	-1.60722013843144	-.583777473684687	-.548979226223932	.320481705790382
4	4	9	1	1	2	1	0	3	3	2	1	2	0	0	0	0	2	0	2	5	-1.60722013843144	-.583777473684687	-.548979226223932	.320481705790382
2	6	7	1	1	2	1	0	3	4	1	2	2	0	0	0	0	2	0	2	5	-1.60722013843144	-.583777473684687	-.548979226223932	.320481705790382
2	13	8	1	1	3	1	0	3	3	1	2	2	0	0	0	0	2	0	2	5	-1.60722013843144	-.583777473684687	-.548979226223932	.320481705790382
2	13	8	1	1	1	1	0	3	3	1	2	2	0	0	0	0	2	0	2	5	-1.60722013843144	-.583777473684687	-.548979226223932	.320481705790382
2	13	8	2	1	2	1	0	2	2	1	2	2	0	2	0	0	0	0	2	5	-1.60722013843144	-.583777473684687	-.548979226223932	.320481705790382
2	16	8	2	1	2	1	0	4	4	1	2	2	0	0	0	1	0	0	1	5	-1.80870585839823	-.583777473684687	-.548979226223932	.320481705790382
4	14	8	1	1	1	1	0	3	3	1	2	3	4	4	4	4	4	4	24	6	2.82546570083782	.0283489060961942	-.548979226223932	-.0155629605329836
2	3	8	1	1	3	2	0	2	2	1	3	2	4	4	4	4	4	4	24	6	2.82546570083782	.0283489060961942	-.548979226223932	-.0155629605329836
3	9	8	2	1	2	1	0	3	1	2	3	1	3	4	4	4	4	4	23	6	2.62397998087104	.0283489060961942	-.548979226223932	-.0155629605329836
4	4	9	2	1	1	1	0	3	3	1	3	2	4	3	4	4	4	4	23	6	2.62397998087104	.0283489060961942	-.548979226223932	-.0155629605329836
2	11	8	2	1	2	1	0	3	2	2	2	2	3	3	4	4	4	4	22	6	2.42249426090425	.0283489060961942	-.548979226223932	-.0155629605329836
1	10	9	1	1	2	1	0	3	1	1	2	3	4	4	4	2	4	4	22	6	2.42249426090425	.0283489060961942	-.548979226223932	-.0155629605329836
4	14	8	1	1	1	1	0	2	3	2	2	2	4	4	4	3	4	2	21	6	2.22100854093747	.0283489060961942	-.548979226223932	-.0155629605329836
6	2	8	1	1	1	1	0	3	2	1	2	3	3	4	4	2	4	4	21	6	2.22100854093747	.0283489060961942	-.548979226223932	-.0155629605329836
5	7	7	1	1	2	1	0	3	3	2	1	3	4	4	4	3	2	4	21	6	2.22100854093747	.0283489060961942	-.548979226223932	-.0155629605329836
1	10	9	2	1	2	1	0	3	3	2	2	2	4	3	4	2	4	4	21	6	2.22100854093747	.0283489060961942	-.548979226223932	-.0155629605329836
2	13	8	2	1	2	1	0	3	2	1	3	2	2	4	4	3	4	4	21	6	2.22100854093747	.0283489060961942	-.548979226223932	-.0155629605329836
2	12	7	2	1	2	1	0	3	2	1	2	3	3	4	3	3	4	3	20	6	2.01952282097068	.0283489060961942	-.548979226223932	-.0155629605329836
5	7	8	1	1	1	1	0	5	5	2	2	2	4	4	4	2	3	3	20	6	2.01952282097068	.0283489060961942	-.548979226223932	-.0155629605329836
5	7	7	1	1	2	1	0			1	3	2	2	3	4	3	4	4	20	6	2.01952282097068	.0283489060961942	-.548979226223932	-.0155629605329836
2	16	7	1	1	2	1	0	3	3	1	3	2	2	4	4	3	4	3	20	6	2.01952282097068	.0283489060961942	-.548979226223932	-.0155629605329836
5	7	8	1	1	1	1	0	3	2	1	3	2	2	3	4	3	4	3	19	6	1.8180371010039	.0283489060961942	-.548979226223932	-.0155629605329836
5	7	8	2	1	1	1	0	3	2	1	3	2	3	3	3	3	4	3	19	6	1.8180371010039	.0283489060961942	-.548979226223932	-.0155629605329836
1	10	9	2	1	2	1	0	3	2	1	3	2	3	1	4	4	3	4	19	6	1.8180371010039	.0283489060961942	-.548979226223932	-.0155629605329836
2	13	8	1	1	3	1	0	3	2	2	2	2	4	4	4	4	0	3	19	6	1.8180371010039	.0283489060961942	-.548979226223932	-.0155629605329836
2	13	8	1	1	1	1	0	2	2	1	2	3	3	3	3	4	3	3	19	6	1.8180371010039	.0283489060961942	-.548979226223932	-.0155629605329836
2	12	9	2	1	2	1	0	3	2	2	2	2	3	3	3	3	3	3	18	6	1.61655138103711	.0283489060961942	-.548979226223932	-.0155629605329836
4	4	8	2	1	1	1	0	3	3	2	3	1	4	3	3	4	4	0	18	6	1.61655138103711	.0283489060961942	-.548979226223932	-.0155629605329836
6	1	7	2	1	1	1	0	5	5	2	2	2	3	4	2	3	3	3	18	6	1.61655138103711	.0283489060961942	-.548979226223932	-.0155629605329836
3	5	8	2	1	2	1	0	3	3	1	3	2	4	4	4	3	3	0	18	6	1.61655138103711	.0283489060961942	-.548979226223932	-.0155629605329836
6	8	8	1	1	1	1	0	3	3	1	2	3	2	2	4	4	2	4	18	6	1.61655138103711	.0283489060961942	-.548979226223932	-.0155629605329836
6	2	8	1	1	2	1	0	2	2	1	2	3	4	3	2	4	3	2	18	6	1.61655138103711	.0283489060961942	-.548979226223932	-.0155629605329836
6	8	7	1	1	2	1	0	3	2	1	3	2	3	3	3	3	3	3	18	6	1.61655138103711	.0283489060961942	-.548979226223932	-.0155629605329836
2	16	8	1	1	2	1	0	3	3	1	3	2	4	4	3	0	2	4	17	6	1.41506566107033	.0283489060961942	-.548979226223932	-.0155629605329836
6	8	8	2	1	1	1	0	2	2	1	3	2	3	2	3	2	4	3	17	6	1.41506566107033	.0283489060961942	-.548979226223932	-.0155629605329836
1	10	9	1	1	2	1	0	3	1	1	3	2	4	0	4	1	4	4	17	6	1.41506566107033	.0283489060961942	-.548979226223932	-.0155629605329836
4	4	9	2	1	2	1	0	2	3	2	2	2	3	3	3	3	2	3	17	6	1.41506566107033	.0283489060961942	-.548979226223932	-.0155629605329836
2	13	8	1	1	2	1	0	2	2	1	3	2	4	2	3	4	4	0	17	6	1.41506566107033	.0283489060961942	-.548979226223932	-.0155629605329836
4	14	9	2	1	1	1	0	4	4	1	3	2	3	3	2	2	3	3	16	6	1.21357994110354	.0283489060961942	-.548979226223932	-.0155629605329836
4	14	9	2	1	1	1	0	3	3	2	2	2	1	2	3	3	4	3	16	6	1.21357994110354	.0283489060961942	-.548979226223932	-.0155629605329836
2	12	9	1	1	2	1	0	1	2	1	3	2	3	4	2	3	2	2	16	6	1.21357994110354	.0283489060961942	-.548979226223932	-.0155629605329836
2	12	9	2	1	2	1	0	3	3	1	3	2	3	2	2	3	3	3	16	6	1.21357994110354	.0283489060961942	-.548979226223932	-.0155629605329836
6	2	8	2	1	1	1	0	3	3	1	2	3	4	4	2	3	1	2	16	6	1.21357994110354	.0283489060961942	-.548979226223932	-.0155629605329836
4	4	8	1	1	1	1	0	3	3	1	3	2	3	3	2	1	4	3	16	6	1.21357994110354	.0283489060961942	-.548979226223932	-.0155629605329836
4	4	9	2	1	1	2	0	2	4	1	2	3	1	3	2	4	4	2	16	6	1.21357994110354	.0283489060961942	-.548979226223932	-.0155629605329836
6	1	9	2	1	1	1	0	6	6	1	3	2	4	4	4	0	4	0	16	6	1.21357994110354	.0283489060961942	-.548979226223932	-.0155629605329836
6	1	9	2	1	1	2	0	4	4	1	3	2	4	4	4	2	2	0	16	6	1.21357994110354	.0283489060961942	-.548979226223932	-.0155629605329836
3	5	8	1	1	2	1	0	1	1	1	3	2	3	2	3	3	2	3	16	6	1.21357994110354	.0283489060961942	-.548979226223932	-.0155629605329836
5	7	8	2	1	2	1	0	2	1	1	2	3	4	4	3	2	3	0	16	6	1.21357994110354	.0283489060961942	-.548979226223932	-.0155629605329836
1	10	9	2	1	2	1	0	3	1	2	2	2	3	2	4	4	3	0	16	6	1.21357994110354	.0283489060961942	-.548979226223932	-.0155629605329836
5	7	8	2	1	2	1	0	2	3	2	2	2	3	4	3	2	4	0	16	6	1.21357994110354	.0283489060961942	-.548979226223932	-.0155629605329836
4	4	9	1	1	2	1	0	3	3	2	3	1	2	4	3	3	4	0	16	6	1.21357994110354	.0283489060961942	-.548979226223932	-.0155629605329836
4	4	9	2	1	2	1	0	4	3	1	2	3	1	4	4	2	1	4	16	6	1.21357994110354	.0283489060961942	-.548979226223932	-.0155629605329836
4	14	8	2	1	1	2	0	2	3	1	2	3	2	2	3	4	2	2	15	6	1.01209422113676	.0283489060961942	-.548979226223932	-.0155629605329836
4	14	8	2	1	1	1	0	3	2	1	2	3	4	1	3	2	3	2	15	6	1.01209422113676	.0283489060961942	-.548979226223932	-.0155629605329836
2	12	9	1	1	2	1	0	4	3	1	3	2	2	3	4	2	2	2	15	6	1.01209422113676	.0283489060961942	-.548979226223932	-.0155629605329836
6	2	8	2	1	1	1	0	4	3	1	3	2	2	3	3	4	0	3	15	6	1.01209422113676	.0283489060961942	-.548979226223932	-.0155629605329836
4	4	9	1	1	1	1	0	3	3	1	2	3	3	4	3	2	1	2	15	6	1.01209422113676	.0283489060961942	-.548979226223932	-.0155629605329836
4	4	8	1	1	1	1	0	3	2	1	2	3	2	3	1	2	3	4	15	6	1.01209422113676	.0283489060961942	-.548979226223932	-.0155629605329836
5	7	8	1	1	1	1	0	5	6	1	3	2	3	2	3	4	1	2	15	6	1.01209422113676	.0283489060961942	-.548979226223932	-.0155629605329836
2	6	7	2	1	2	1	0	4	4	2	1	3	3	1	4	4	2	1	15	6	1.01209422113676	.0283489060961942	-.548979226223932	-.0155629605329836
6	1	9	1	1	1	1	0	4	4	1	3	2	4	4	1	1	4	1	15	6	1.01209422113676	.0283489060961942	-.548979226223932	-.0155629605329836
4	4	9	2	1	2	1	0	2	2	1	2	3	3	3	2	2	3	2	15	6	1.01209422113676	.0283489060961942	-.548979226223932	-.0155629605329836
4	4	9	1	1	2	1	0	3	3	1	3	2	3	3	3	0	2	4	15	6	1.01209422113676	.0283489060961942	-.548979226223932	-.0155629605329836
2	13	8	2	1	3	1	0	3	2	1	2	3	3	3	2	3	2	2	15	6	1.01209422113676	.0283489060961942	-.548979226223932	-.0155629605329836
4	14	8	2	1	1	2	0	2	2	1	2	3	1	2	3	4	2	2	14	6	.810608501169974	.0283489060961942	-.548979226223932	-.0155629605329836
6	2	7	1	1	2	1	0	3	2	1	2	3	2	3	1	4	2	2	14	6	.810608501169974	.0283489060961942	-.548979226223932	-.0155629605329836
5	7	8	2	1	1	1	0	3	2	1	3	2	3	4	2	1	2	2	14	6	.810608501169974	.0283489060961942	-.548979226223932	-.0155629605329836
2	6	8	2	1	2	1	0	2	1	1	3	2	2	3	2	2	3	2	14	6	.810608501169974	.0283489060961942	-.548979226223932	-.0155629605329836
6	8	7	2	1	2	2	0	3	4	1	3	2	3	4	3	2	1	1	14	6	.810608501169974	.0283489060961942	-.548979226223932	-.0155629605329836
1	10	9	1	1	2	1	0	2	1	1	2	3	4	4	2	1	3	0	14	6	.810608501169974	.0283489060961942	-.548979226223932	-.0155629605329836
6	2	8	2	1	2	1	0	2	2	2	2	2	2	3	2	2	3	2	14	6	.810608501169974	.0283489060961942	-.548979226223932	-.0155629605329836
4	4	8	2	1	2	1	0	3	3	2	1	3	3	2	2	2	3	2	14	6	.810608501169974	.0283489060961942	-.548979226223932	-.0155629605329836
2	13	8	1	1	3	1	0	3	4	2	1	3	3	0	4	4	0	3	14	6	.810608501169974	.0283489060961942	-.548979226223932	-.0155629605329836
2	13	8	1	1	3	1	0	4	3	2	2	2	2	3	2	3	2	2	14	6	.810608501169974	.0283489060961942	-.548979226223932	-.0155629605329836
2	13	8	2	1	3	1	0	3	3	2	2	2	3	3	2	2	2	2	14	6	.810608501169974	.0283489060961942	-.548979226223932	-.0155629605329836
5	7	8	2	1	1	1	0	4	2	1	3	2	3	2	2	2	2	2	13	6	.609122781203189	.0283489060961942	-.548979226223932	-.0155629605329836
5	7	7	1	1	1	1	0	1	1	2	2	2	2	2	3	1	3	2	13	6	.609122781203189	.0283489060961942	-.548979226223932	-.0155629605329836
5	7	7	2	1	1	1	0	4	3	1	2	3	3	2	2	2	2	2	13	6	.609122781203189	.0283489060961942	-.548979226223932	-.0155629605329836
2	3	8	2	1	2	1	0	3	3	1	2	3	3	2	0	2	3	3	13	6	.609122781203189	.0283489060961942	-.548979226223932	-.0155629605329836
2	6	8	1	1	2	1	0	2	3	1	2	3	2	3	3	3	2	0	13	6	.609122781203189	.0283489060961942	-.548979226223932	-.0155629605329836
6	1	9	1	1	1	1	0	6	4	1	3	2	1	2	3	2	1	4	13	6	.609122781203189	.0283489060961942	-.548979226223932	-.0155629605329836
6	1	7	2	1	1	1	0	1	2	1	3	2	3	2	4	2	2	0	13	6	.609122781203189	.0283489060961942	-.548979226223932	-.0155629605329836
3	5	8	2	1	2	1	0	2	1	1	3	2	4	3	2	1	3	0	13	6	.609122781203189	.0283489060961942	-.548979226223932	-.0155629605329836
1	10	9	2	1	2	1	0	4	2	2	2	2	2	3	2	2	1	3	13	6	.609122781203189	.0283489060961942	-.548979226223932	-.0155629605329836
5	7	7	1	1	2	1	0	2	2	1	2	3	3	4	2	3	1	0	13	6	.609122781203189	.0283489060961942	-.548979226223932	-.0155629605329836
6	8	7	1	1	1	1	0	4	5	1	2	3	2	2	4	0	2	3	13	6	.609122781203189	.0283489060961942	-.548979226223932	-.0155629605329836
1	10	9	2	1	2	1	0	3	2	1	3	2	1	3	4	1	4	0	13	6	.609122781203189	.0283489060961942	-.548979226223932	-.0155629605329836
1	10	9	1	1	2	1	0	3	2	1	3	2	3	3	4	1	2	0	13	6	.609122781203189	.0283489060961942	-.548979226223932	-.0155629605329836
3	5	9	2	1	2	1	0	3	3	2	2	2	3	2	3	2	3	0	13	6	.609122781203189	.0283489060961942	-.548979226223932	-.0155629605329836
6	2	8	1	1	2	1	0	3	3	1	3	2	3	2	2	2	2	2	13	6	.609122781203189	.0283489060961942	-.548979226223932	-.0155629605329836
2	3	7	1	1	3	1	0	2	3	2	1	3	3	3	2	3	2	0	13	6	.609122781203189	.0283489060961942	-.548979226223932	-.0155629605329836
2	3	7	1	1	3	1	0	3	2	1	2	3	2	3	1	2	3	2	13	6	.609122781203189	.0283489060961942	-.548979226223932	-.0155629605329836
2	3	7	2	1	3	1	0	3	2	2	2	2	3	4	2	1	0	3	13	6	.609122781203189	.0283489060961942	-.548979226223932	-.0155629605329836
1	10	9	1	1	2	2	0	2	1	2	2	2	3	2	3	4	1	0	13	6	.609122781203189	.0283489060961942	-.548979226223932	-.0155629605329836
4	14	9	1	1	1	1	0	2	2	1	2	3	3	3	2	0	2	2	12	6	.407637061236405	.0283489060961942	-.548979226223932	-.0155629605329836
2	16	8	1	1	2	1	0	3	3	2	2	2	2	4	0	3	3	0	12	6	.407637061236405	.0283489060961942	-.548979226223932	-.0155629605329836
2	12	9	1	1	2	1	0	1	2	1	3	2	3	3	0	2	4	0	12	6	.407637061236405	.0283489060961942	-.548979226223932	-.0155629605329836
2	12	8	1	1	2	1	0	2	2	1	2	3	3	3	3	3	0	0	12	6	.407637061236405	.0283489060961942	-.548979226223932	-.0155629605329836
2	16	8	1	1	2	1	0	4	2	1	2	3	2	2	2	2	2	2	12	6	.407637061236405	.0283489060961942	-.548979226223932	-.0155629605329836
4	4	9	2	1	1	1	0	3	3	1	3	2	3	3	2	2	2	0	12	6	.407637061236405	.0283489060961942	-.548979226223932	-.0155629605329836
5	7	8	2	1	1	1	0	2	2	1	3	2	2	2	0	3	3	2	12	6	.407637061236405	.0283489060961942	-.548979226223932	-.0155629605329836
5	7	8	2	1	1	1	0	2	2	1	3	2	3	2	2	2	3	0	12	6	.407637061236405	.0283489060961942	-.548979226223932	-.0155629605329836
5	7	8	1	1	1	1	0	3	3	1	3	2	3	2	2	3	2	0	12	6	.407637061236405	.0283489060961942	-.548979226223932	-.0155629605329836
2	3	8	2	1	2	1	0	3	3	2	2	2	2	3	0	2	3	2	12	6	.407637061236405	.0283489060961942	-.548979226223932	-.0155629605329836
2	3	8	2	1	2	1	0	2	2	1	3	2	1	3	2	2	2	2	12	6	.407637061236405	.0283489060961942	-.548979226223932	-.0155629605329836
2	3	8	2	1	3	1	0	3	2	2	2	2	1	2	2	2	3	2	12	6	.407637061236405	.0283489060961942	-.548979226223932	-.0155629605329836
2	3	8	2	1	3	1	0	4	3	1	3	2	2	2	2	2	2	2	12	6	.407637061236405	.0283489060961942	-.548979226223932	-.0155629605329836
2	6	8	1	1	1	1	0	3	3	1	3	2	2	2	1	4	3	0	12	6	.407637061236405	.0283489060961942	-.548979226223932	-.0155629605329836
6	1	9	1	1	1	1	0	2	3	2	1	3	4	1	0	0	3	4	12	6	.407637061236405	.0283489060961942	-.548979226223932	-.0155629605329836
6	1	7	1	1	1	1	0	3	1	1	2	3	3	4	3	0	2	0	12	6	.407637061236405	.0283489060961942	-.548979226223932	-.0155629605329836
6	1	9	2	1	1	2	0			1	3	2	3	2	0	2	3	2	12	6	.407637061236405	.0283489060961942	-.548979226223932	-.0155629605329836
1	15	7	1	1	1	1	0	3	3	1	3	2	2	3	2	0	3	2	12	6	.407637061236405	.0283489060961942	-.548979226223932	-.0155629605329836
6	8	8	2	1	2	1	0	3	2	1	3	2	4	2	1	3	2	0	12	6	.407637061236405	.0283489060961942	-.548979226223932	-.0155629605329836
5	7	8	1	1	2	1	0	3	2	1	3	2	2	3	4	0	1	2	12	6	.407637061236405	.0283489060961942	-.548979226223932	-.0155629605329836
5	7	7	2	1	2	1	0	2	1	1	3	2	3	3	0	2	4	0	12	6	.407637061236405	.0283489060961942	-.548979226223932	-.0155629605329836
5	7	8	2	1	2	2	0	4		1	2	3	2	2	2	3	3	0	12	6	.407637061236405	.0283489060961942	-.548979226223932	-.0155629605329836
5	7	7	1	1	2	1	0	2	2	2	2	2	4	4	3	1	0	0	12	6	.407637061236405	.0283489060961942	-.548979226223932	-.0155629605329836
6	2	8	1	1	2	1	0	2	3	1	2	3	2	3	1	2	3	1	12	6	.407637061236405	.0283489060961942	-.548979226223932	-.0155629605329836
4	4	8	2	1	2	1	0	3	3	1	3	2	3	2	0	3	1	3	12	6	.407637061236405	.0283489060961942	-.548979226223932	-.0155629605329836
4	4	9	1	1	2	1	0	3	3	1	3	2	2	2	3	3	2	0	12	6	.407637061236405	.0283489060961942	-.548979226223932	-.0155629605329836
4	4	9	2	1	2	1	0	3	3	1	3	2	3	4	2	0	3	0	12	6	.407637061236405	.0283489060961942	-.548979226223932	-.0155629605329836
4	4	8	1	1	2	1	0	3	3	1	3	2	0	3	4	4	1	0	12	6	.407637061236405	.0283489060961942	-.548979226223932	-.0155629605329836
4	4	9	1	1	2	1	0	4	3	2	2	2	3	3	2	2	2	0	12	6	.407637061236405	.0283489060961942	-.548979226223932	-.0155629605329836
2	13	8	2	1	3	1	0	2	2	1	3	2	3	1	3	2	3	0	12	6	.407637061236405	.0283489060961942	-.548979226223932	-.0155629605329836
2	13	8	2	1	3	1	0	2	3	1	3	2	3	4	3	0	2	0	12	6	.407637061236405	.0283489060961942	-.548979226223932	-.0155629605329836
2	13	8	2	1	1	1	0	4	4	1	2	3	2	2	2	2	2	2	12	6	.407637061236405	.0283489060961942	-.548979226223932	-.0155629605329836
2	13	8	2	1	2	1	0	2	2	2	1	3	2	0	0	2	4	4	12	6	.407637061236405	.0283489060961942	-.548979226223932	-.0155629605329836
4	14	9	2	1	1	1	0	3	2	1	3	2	2	3	2	0	2	2	11	6	.20615134126962	.0283489060961942	-.548979226223932	-.0155629605329836
4	14	8	2	1	1	1	0	2	3	1	3	2	3	2	2	2	2	0	11	6	.20615134126962	.0283489060961942	-.548979226223932	-.0155629605329836
4	14	9	2	1	1	1	0	3	3	2	2	2	2	2	2	2	2	1	11	6	.20615134126962	.0283489060961942	-.548979226223932	-.0155629605329836
6	2	8	1	1	1	1	0	2	2	1	2	3	1	1	4	1	4	0	11	6	.20615134126962	.0283489060961942	-.548979226223932	-.0155629605329836
4	4	8	2	1	1	1	0	3	3	1	2	3	3	3	3	0	2	0	11	6	.20615134126962	.0283489060961942	-.548979226223932	-.0155629605329836
4	4	8	1	1	1	1	0	3	3	1	2	3	2	3	1	2	3	0	11	6	.20615134126962	.0283489060961942	-.548979226223932	-.0155629605329836
4	4	9	2	1	1	1	0	3	3	1	3	2	3	2	3	0	3	0	11	6	.20615134126962	.0283489060961942	-.548979226223932	-.0155629605329836
5	7	8	2	1	1	1	0	6		1	3	2	3	2	0	1	3	2	11	6	.20615134126962	.0283489060961942	-.548979226223932	-.0155629605329836
6	1	7	1	1	1	1	0	2	6	1	3	2	2	2	0	3	2	2	11	6	.20615134126962	.0283489060961942	-.548979226223932	-.0155629605329836
6	1	7	2	1	1	1	0	6	2	1	2	3	2	2	0	4	3	0	11	6	.20615134126962	.0283489060961942	-.548979226223932	-.0155629605329836
1	15	7	2	1	1	1	0	2	1	2	1	3	4	4	0	0	3	0	11	6	.20615134126962	.0283489060961942	-.548979226223932	-.0155629605329836
6	8	8	1	1	2	1	0	6	5	1	2	3	2	2	2	0	2	3	11	6	.20615134126962	.0283489060961942	-.548979226223932	-.0155629605329836
6	1	8	2	1	2	1	0	3	2	1	2	3	2	0	3	2	2	2	11	6	.20615134126962	.0283489060961942	-.548979226223932	-.0155629605329836
5	7	7	1	1	2	2	0	2	1	1	2	3	4	4	0	0	3	0	11	6	.20615134126962	.0283489060961942	-.548979226223932	-.0155629605329836
5	7	8	2	1	2	2	0	3	5	1	3	2	3	2	2	0	2	2	11	6	.20615134126962	.0283489060961942	-.548979226223932	-.0155629605329836
5	7	7	2	1	2	1	0	2	2	1	3	2	1	3	3	0	0	4	11	6	.20615134126962	.0283489060961942	-.548979226223932	-.0155629605329836
4	4	8	1	1	2	1	0	4	3	2	2	2	4	3	0	0	2	2	11	6	.20615134126962	.0283489060961942	-.548979226223932	-.0155629605329836
4	4	7	2	1	2	1	0	3	3	1	3	2	3	4	2	0	2	0	11	6	.20615134126962	.0283489060961942	-.548979226223932	-.0155629605329836
2	16	7	1	1	2	1	0	4	4	1	2	3	2	3	0	3	3	0	11	6	.20615134126962	.0283489060961942	-.548979226223932	-.0155629605329836
2	13	8	2	1	3	1	0	3	2	2	2	2	2	2	2	2	3	0	11	6	.20615134126962	.0283489060961942	-.548979226223932	-.0155629605329836
1	10	9	1	1	2	1	0	2	1	2	1	3	3	3	3	0	2	0	11	6	.20615134126962	.0283489060961942	-.548979226223932	-.0155629605329836
1	10	9	2	1	2	1	0	2	3	1	2	3	1	0	1	4	3	2	11	6	.20615134126962	.0283489060961942	-.548979226223932	-.0155629605329836
1	10	9	2	1	2	1	0	2	1	1	2	3	2	3	0	4	2	0	11	6	.20615134126962	.0283489060961942	-.548979226223932	-.0155629605329836
2	13	8	1	1	2	1	0	4	4	3	3	0	2	4	2	0	3	0	11	6	.20615134126962	.0283489060961942	-.548979226223932	-.0155629605329836
2	13	8	1	1	2	1	0	2	2	1	3	2	2	3	3	0	3	0	11	6	.20615134126962	.0283489060961942	-.548979226223932	-.0155629605329836
2	13	8	2	1	2	1	0	6	3	2	2	2	3	3	3	0	2	0	11	6	.20615134126962	.0283489060961942	-.548979226223932	-.0155629605329836
2	13	8	1	1	2	1	0	3	3	1	3	2	1	2	4	4	0	0	11	6	.20615134126962	.0283489060961942	-.548979226223932	-.0155629605329836
4	14	8	2	1	1	1	0	1	2	1	3	2	3	3	1	1	2	0	10	6	.00466562130283523	.0283489060961942	-.548979226223932	-.0155629605329836
2	12	7	1	1	2	1	0	6	2	1	2	3	4	2	2	1	0	1	10	6	.00466562130283523	.0283489060961942	-.548979226223932	-.0155629605329836
2	11	8	1	1	2	1	0	3	3	2	1	3	2	3	0	0	2	3	10	6	.00466562130283523	.0283489060961942	-.548979226223932	-.0155629605329836
4	4	9	2	1	1	1	0	4	3	2	2	2	2	1	1	3	3	0	10	6	.00466562130283523	.0283489060961942	-.548979226223932	-.0155629605329836
6	1	9	2	1	1	1	0	6	6	1	2	3	2	2	0	2	2	2	10	6	.00466562130283523	.0283489060961942	-.548979226223932	-.0155629605329836
6	1	8	1	1	2	1	0	2	1	1	3	2	0	2	0	3	3	2	10	6	.00466562130283523	.0283489060961942	-.548979226223932	-.0155629605329836
1	10	9	1	1	2	1	0	3	2	1	2	3	3	2	1	1	2	1	10	6	.00466562130283523	.0283489060961942	-.548979226223932	-.0155629605329836
1	10	9	1	1	2	1	0	2		2	2	2	2	3	0	2	3	0	10	6	.00466562130283523	.0283489060961942	-.548979226223932	-.0155629605329836
1	10	9	1	1	2	1	0	2	1	1	3	2	3	2	0	2	3	0	10	6	.00466562130283523	.0283489060961942	-.548979226223932	-.0155629605329836
5	7	8	2	1	2	1	0	1	2	1	3	2	2	3	2	0	3	0	10	6	.00466562130283523	.0283489060961942	-.548979226223932	-.0155629605329836
6	8	8	2	1	1	1	0	3	4	1	2	3	3	3	0	2	2	0	10	6	.00466562130283523	.0283489060961942	-.548979226223932	-.0155629605329836
6	8	8	2	1	1	1	0	3	2	1	2	3	4	3	3	0	0	0	10	6	.00466562130283523	.0283489060961942	-.548979226223932	-.0155629605329836
6	2	8	1	1	2	1	0	2	3	2	1	3	2	3	3	0	2	0	10	6	.00466562130283523	.0283489060961942	-.548979226223932	-.0155629605329836
4	4	9	2	1	2	1	0	3	3	1	3	2	2	3	2	0	3	0	10	6	.00466562130283523	.0283489060961942	-.548979226223932	-.0155629605329836
4	4	9	2	1	2	1	0	3	3	1	2	3	4	3	2	1	0	0	10	6	.00466562130283523	.0283489060961942	-.548979226223932	-.0155629605329836
2	6	8	1	1	2	1	0	2	3	1	2	3	2	3	2	0	3	0	10	6	.00466562130283523	.0283489060961942	-.548979226223932	-.0155629605329836
2	13	8	2	1	3	1	0	3	2	1	3	2	2	2	2	0	2	2	10	6	.00466562130283523	.0283489060961942	-.548979226223932	-.0155629605329836
2	16	7	2	1	2	1	0	2	2	2	2	2	2	2	2	2	2	0	10	6	.00466562130283523	.0283489060961942	-.548979226223932	-.0155629605329836
1	10	9	1	1	2	2	0	2	2	1	3	2	4	1	2	2	1	0	10	6	.00466562130283523	.0283489060961942	-.548979226223932	-.0155629605329836
1	10	9	1	1	2	1	0	2	1	2	2	2	2	3	0	2	3	0	10	6	.00466562130283523	.0283489060961942	-.548979226223932	-.0155629605329836
4	14	9	2	1	1	1	0	3	3	1	3	2	2	3	2	0	2	0	9	6	-.196820098663949	.0283489060961942	-.548979226223932	-.0155629605329836
4	14	9	1	1	1	1	0	2	3	1	3	2	2	3	0	0	4	0	9	6	-.196820098663949	.0283489060961942	-.548979226223932	-.0155629605329836
6	2	8	1	1	2	1	0	3	2	1	3	2	2	2	0	0	3	2	9	6	-.196820098663949	.0283489060961942	-.548979226223932	-.0155629605329836
6	2	7	1	1	2	1	0	3	3	1	2	3	2	3	0	2	2	0	9	6	-.196820098663949	.0283489060961942	-.548979226223932	-.0155629605329836
6	2	8	1	1	1	1	0	5	6	2	2	2	2	2	2	0	3	0	9	6	-.196820098663949	.0283489060961942	-.548979226223932	-.0155629605329836
6	2	8	2	1	1	1	0	5	5	1	3	2	2	3	2	2	0	0	9	6	-.196820098663949	.0283489060961942	-.548979226223932	-.0155629605329836
5	7	7	2	1	1	1	0	3	3	1	3	2	2	3	2	0	2	0	9	6	-.196820098663949	.0283489060961942	-.548979226223932	-.0155629605329836
5	7	7	2	1	1	1	0	2	2	2	2	2	2	3	0	0	2	2	9	6	-.196820098663949	.0283489060961942	-.548979226223932	-.0155629605329836
5	7	7	2	1	1	1	0	2	3	1	3	2	2	3	2	0	2	0	9	6	-.196820098663949	.0283489060961942	-.548979226223932	-.0155629605329836
2	3	8	2	1	2	1	0	4	2	1	3	2	3	3	3	0	0	0	9	6	-.196820098663949	.0283489060961942	-.548979226223932	-.0155629605329836
2	6	8	2	1	1	1	0	5	3	1	2	3	3	2	0	0	4	0	9	6	-.196820098663949	.0283489060961942	-.548979226223932	-.0155629605329836
6	1	9	2	1	1	2	0	3	3	1	2	3	2	4	0	0	3	0	9	6	-.196820098663949	.0283489060961942	-.548979226223932	-.0155629605329836
5	7	8	2	1	2	2	0	2	2	1	2	3	3	0	0	1	2	3	9	6	-.196820098663949	.0283489060961942	-.548979226223932	-.0155629605329836
5	7	8	2	1	2	1	0	3	2	1	2	3	2	3	2	0	2	0	9	6	-.196820098663949	.0283489060961942	-.548979226223932	-.0155629605329836
5	7	7	2	1	2	1	0	3	2	2	2	2	2	3	1	0	3	0	9	6	-.196820098663949	.0283489060961942	-.548979226223932	-.0155629605329836
5	7	8	1	1	2	1	0	1	3	1	3	2	2	3	0	2	2	0	9	6	-.196820098663949	.0283489060961942	-.548979226223932	-.0155629605329836
5	7	8	1	1	2	1	0	2	1	1	2	3	2	3	2	0	2	0	9	6	-.196820098663949	.0283489060961942	-.548979226223932	-.0155629605329836
1	10	9		1	2	1	0	3		1	3	2	2	1	3	3	0	0	9	6	-.196820098663949	.0283489060961942	-.548979226223932	-.0155629605329836
1	10	9	2	1	2	1	0	2	1	2	2	2	2	3	2	0	2	0	9	6	-.196820098663949	.0283489060961942	-.548979226223932	-.0155629605329836
1	10	9	2	1	2	1	0	2	1	1	2	3	2	2	0	1	4	0	9	6	-.196820098663949	.0283489060961942	-.548979226223932	-.0155629605329836
6	8	8	2	1	1	1	0	2	3	1	2	3	3	1	0	2	1	2	9	6	-.196820098663949	.0283489060961942	-.548979226223932	-.0155629605329836
1	10	9	1	1	2	1	0	2	2	1	3	2	3	3	3	0	0	0	9	6	-.196820098663949	.0283489060961942	-.548979226223932	-.0155629605329836
1	10	9	1	1	2	1	0	2	1	2	3	1	2	3	0	2	2	0	9	6	-.196820098663949	.0283489060961942	-.548979226223932	-.0155629605329836
1	10	9	2	1	2	1	0	2	1	1	3	2	3	2	0	0	2	2	9	6	-.196820098663949	.0283489060961942	-.548979226223932	-.0155629605329836
1	10	9	2	1	2	1	0	2	2	1	3	2	3	2	0	0	2	2	9	6	-.196820098663949	.0283489060961942	-.548979226223932	-.0155629605329836
3	5	9	2	1	2	1	0	3	3	1	2	3	2	2	2	0	1	2	9	6	-.196820098663949	.0283489060961942	-.548979226223932	-.0155629605329836
6	2	8	1	1	2	1	0	3	3	1	3	2	3	2	0	0	2	2	9	6	-.196820098663949	.0283489060961942	-.548979226223932	-.0155629605329836
6	2	8	2	1	2	1	0	3	2	1	3	2	2	3	2	0	2	0	9	6	-.196820098663949	.0283489060961942	-.548979226223932	-.0155629605329836
4	4	9	2	1	2	1	0	3	3	1	3	2	2	3	2	0	2	0	9	6	-.196820098663949	.0283489060961942	-.548979226223932	-.0155629605329836
4	4	8	1	1	2	1	0	3	3	2	2	2	2	3	3	0	1	0	9	6	-.196820098663949	.0283489060961942	-.548979226223932	-.0155629605329836
4	4	9	1	1	2	1	0	4	3	2	2	2	2	3	0	0	2	2	9	6	-.196820098663949	.0283489060961942	-.548979226223932	-.0155629605329836
4	4	9	2	1	2	1	0	3	3	1	2	3	3	1	2	2	1	0	9	6	-.196820098663949	.0283489060961942	-.548979226223932	-.0155629605329836
2	6	7	1	1	2	1	0	3	3	2	2	2	2	2	2	0	3	0	9	6	-.196820098663949	.0283489060961942	-.548979226223932	-.0155629605329836
2	6	7	2	1	2	1	0	3	3	2	2	2	2	2	2	0	3	0	9	6	-.196820098663949	.0283489060961942	-.548979226223932	-.0155629605329836
2	6	8	2	1	2	1	0	3	3	1	2	3	3	2	2	0	2	0	9	6	-.196820098663949	.0283489060961942	-.548979226223932	-.0155629605329836
2	3	8	1	1	3	1	0	2	2	1	3	2	3	2	2	0	2	0	9	6	-.196820098663949	.0283489060961942	-.548979226223932	-.0155629605329836
6	8	7	1	1	2		0	3	3	1	3	2	1	1	2	2	2	1	9	6	-.196820098663949	.0283489060961942	-.548979226223932	-.0155629605329836
2	16	7	1	1	2	1	0	3	3	1	3	2	2	2	2	0	3	0	9	6	-.196820098663949	.0283489060961942	-.548979226223932	-.0155629605329836
2	13	8	1	1	3	1	0	2	2	1	3	2	2	2	2	0	3	0	9	6	-.196820098663949	.0283489060961942	-.548979226223932	-.0155629605329836
2	13	8	1	1	3	2	0	2	4	1	3	2	2	0	3	2	2	0	9	6	-.196820098663949	.0283489060961942	-.548979226223932	-.0155629605329836
2	13	8	2	1	1	1	0	2	3	1	2	3	2	0	0	3	2	2	9	6	-.196820098663949	.0283489060961942	-.548979226223932	-.0155629605329836
1	10	9	2	1	2	2	0	1		1	3	2	3	2	2	1	1	0	9	6	-.196820098663949	.0283489060961942	-.548979226223932	-.0155629605329836
2	13	8	2	1	2	1	0	3	3	2	2	2	2	2	2	0	3	0	9	6	-.196820098663949	.0283489060961942	-.548979226223932	-.0155629605329836
4	14	8	1	1	1	1	0	2	3	2	2	2	2	2	2	0	2	0	8	6	-.398305818630734	.0283489060961942	-.548979226223932	-.0155629605329836
4	14	8	2	1	1	1	0	3	3	1	3	2	2	2	3	0	1	0	8	6	-.398305818630734	.0283489060961942	-.548979226223932	-.0155629605329836
2	12	7	2	1	2	1	0	3	3	2	2	2	2	2	2	0	2	0	8	6	-.398305818630734	.0283489060961942	-.548979226223932	-.0155629605329836
6	2	8	2	1	2	1	0	3	2	1	2	3	2	2	2	0	2	0	8	6	-.398305818630734	.0283489060961942	-.548979226223932	-.0155629605329836
2	11	8	1	1	2	1	0	3	5	1	3	2	3	0	2	0	3	0	8	6	-.398305818630734	.0283489060961942	-.548979226223932	-.0155629605329836
2	11	8	2	1	2	1	0	4	4	2	2	2	3	2	1	0	2	0	8	6	-.398305818630734	.0283489060961942	-.548979226223932	-.0155629605329836
2	3	8	1	1	2	1	0	2	2	1	2	3	0	2	3	0	3	0	8	6	-.398305818630734	.0283489060961942	-.548979226223932	-.0155629605329836
2	3	8	2	1	2	1	0	4	3	1	2	3	2	2	2	0	2	0	8	6	-.398305818630734	.0283489060961942	-.548979226223932	-.0155629605329836
6	8	8	1	1	2	1	0	3	3	1	3	2	2	2	2	0	2	0	8	6	-.398305818630734	.0283489060961942	-.548979226223932	-.0155629605329836
6	1	8	2	1	2	1	0	2	2	1	2	3	2	2	0	2	0	2	8	6	-.398305818630734	.0283489060961942	-.548979226223932	-.0155629605329836
5	7	8	1	1	2	2	0		1	1	3	2	2	2	0	2	2	0	8	6	-.398305818630734	.0283489060961942	-.548979226223932	-.0155629605329836
5	7	8	1	1	2	1	0	3	2	1	2	3	3	0	0	3	2	0	8	6	-.398305818630734	.0283489060961942	-.548979226223932	-.0155629605329836
6	8	8	1	1	1	1	0	3	4	1	3	2	2	2	1	0	3	0	8	6	-.398305818630734	.0283489060961942	-.548979226223932	-.0155629605329836
4	4	8	2	1	2	1	0	3	3	1	2	3	3	2	0	0	3	0	8	6	-.398305818630734	.0283489060961942	-.548979226223932	-.0155629605329836
2	3	8	2	1	3	1	0	4	3	2	2	2	0	2	0	3	3	0	8	6	-.398305818630734	.0283489060961942	-.548979226223932	-.0155629605329836
2	13	8	2	1	3	1	0	3	4	1	3	2	2	1	0	0	2	3	8	6	-.398305818630734	.0283489060961942	-.548979226223932	-.0155629605329836
2	13	8	2	1	3	1	0	4	2	1	3	2	2	2	2	0	2	0	8	6	-.398305818630734	.0283489060961942	-.548979226223932	-.0155629605329836
2	13	8	1	1	3	1	0	3	3	1	2	3	2	0	0	4	2	0	8	6	-.398305818630734	.0283489060961942	-.548979226223932	-.0155629605329836
2	13	8	1	1	2	1	0	2	2	2	2	2	3	0	0	3	2	0	8	6	-.398305818630734	.0283489060961942	-.548979226223932	-.0155629605329836
2	13	8	1	1	2	1	0	2	2	1	3	2	2	0	1	0	3	2	8	6	-.398305818630734	.0283489060961942	-.548979226223932	-.0155629605329836
2	13	8	2	1	2	1	0	2		1	2	3	2	2	2	0	2	0	8	6	-.398305818630734	.0283489060961942	-.548979226223932	-.0155629605329836
4	14	8	2	1	1	1	0	3	3	2	2	2	2	3	2	0	0	0	7	6	-.599791538597519	.0283489060961942	-.548979226223932	-.0155629605329836
4	14	8	2	1	1	1	0	3	2	3	1	2	2	3	0	1	1	0	7	6	-.599791538597519	.0283489060961942	-.548979226223932	-.0155629605329836
2	16	8	2	1	2	1	0	3	4	1	3	2	2	2	2	0	1	0	7	6	-.599791538597519	.0283489060961942	-.548979226223932	-.0155629605329836
2	16	8	2	1	2	1	0	4	2	2	2	2	2	3	0	0	2	0	7	6	-.599791538597519	.0283489060961942	-.548979226223932	-.0155629605329836
2	12	8	1	1	2	1	0	3	2	1	2	3	2	1	0	1	3	0	7	6	-.599791538597519	.0283489060961942	-.548979226223932	-.0155629605329836
6	2	7	2	1	2	1	0	3	3	1	2	3	2	3	0	0	2	0	7	6	-.599791538597519	.0283489060961942	-.548979226223932	-.0155629605329836
6	2	8	2	1	1	1	0	6	3	1	2	3	1	4	0	0	2	0	7	6	-.599791538597519	.0283489060961942	-.548979226223932	-.0155629605329836
2	3	8	1	1	2	1	0	3	3	2	2	2	1	2	1	1	2	0	7	6	-.599791538597519	.0283489060961942	-.548979226223932	-.0155629605329836
2	6	8	2	1	2	1	0	2	2	1	2	3	1	3	2	0	1	0	7	6	-.599791538597519	.0283489060961942	-.548979226223932	-.0155629605329836
2	6	8	2	1	1	1	0	4	3	2	2	2	2	3	2	0	0	0	7	6	-.599791538597519	.0283489060961942	-.548979226223932	-.0155629605329836
2	6	8	1	1	1	1	0	3	2	3	0	3	2	2	0	0	3	0	7	6	-.599791538597519	.0283489060961942	-.548979226223932	-.0155629605329836
6	1	7	2	1	1	1	0	2	3	1	3	2	1	4	1	0	1	0	7	6	-.599791538597519	.0283489060961942	-.548979226223932	-.0155629605329836
6	8	8	1	1	2	1	0	3	3	1	3	2	1	2	2	0	2	0	7	6	-.599791538597519	.0283489060961942	-.548979226223932	-.0155629605329836
6	1	8	2	1	2	1	0	2	1	1	2	3	0	2	0	3	0	2	7	6	-.599791538597519	.0283489060961942	-.548979226223932	-.0155629605329836
6	1	8	1	1	2	1	0	3	3	1	3	2	0	3	2	0	2	0	7	6	-.599791538597519	.0283489060961942	-.548979226223932	-.0155629605329836
5	7	8	1	1	2	1	0	2	2	1	2	3	2	1	0	2	2	0	7	6	-.599791538597519	.0283489060961942	-.548979226223932	-.0155629605329836
5	7	7	2	1	2	1	0	2	3	1	2	3	2	2	0	0	3	0	7	6	-.599791538597519	.0283489060961942	-.548979226223932	-.0155629605329836
1	10	9	2	1	2	1	0	3	1	2	2	2	3	2	0	0	2	0	7	6	-.599791538597519	.0283489060961942	-.548979226223932	-.0155629605329836
4	4	9	1	1	2	2	0	3	3	1	3	2	0	1	3	0	3	0	7	6	-.599791538597519	.0283489060961942	-.548979226223932	-.0155629605329836
4	4	7	2	1	2	1	0	3	4	1	2	3	2	2	0	0	0	3	7	6	-.599791538597519	.0283489060961942	-.548979226223932	-.0155629605329836
2	6	7	1	1	2	1	0	3	3	1	3	2	2	3	0	0	2	0	7	6	-.599791538597519	.0283489060961942	-.548979226223932	-.0155629605329836
6	8	8	1	1	2	1	0	2	2	1	2	3	2	2	0	0	3	0	7	6	-.599791538597519	.0283489060961942	-.548979226223932	-.0155629605329836
6	8	7	1	1	2	2	0	3	3	1	3	2	2	2	0	0	3	0	7	6	-.599791538597519	.0283489060961942	-.548979226223932	-.0155629605329836
6	8	8	2	1	2	1	0	3		2	2	2	2	2	0	0	3	0	7	6	-.599791538597519	.0283489060961942	-.548979226223932	-.0155629605329836
2	16	8	1	1	2	1	0	3	3	1	2	3	1	0	2	1	1	2	7	6	-.599791538597519	.0283489060961942	-.548979226223932	-.0155629605329836
2	13	8	1	1	3	1	0	4	3	1	3	2	3	2	0	0	2	0	7	6	-.599791538597519	.0283489060961942	-.548979226223932	-.0155629605329836
2	16	7	2	1	2	1	0	3	3	1	2	3	3	1	0	3	0	0	7	6	-.599791538597519	.0283489060961942	-.548979226223932	-.0155629605329836
2	13	8	2	1	1	1	0	3	3	1	2	3	3	2	0	0	2	0	7	6	-.599791538597519	.0283489060961942	-.548979226223932	-.0155629605329836
1	10	9	1	1	2	1	0	2	2	1	2	3	3	2	2	0	0	0	7	6	-.599791538597519	.0283489060961942	-.548979226223932	-.0155629605329836
4	14	9	2	1	1	1	0	2	3	1	3	2	1	1	1	1	1	1	6	6	-.801277258564303	.0283489060961942	-.548979226223932	-.0155629605329836
4	14	9	1	1	1	1	0	3	2	1	3	2	3	1	0	0	2	0	6	6	-.801277258564303	.0283489060961942	-.548979226223932	-.0155629605329836
4	14	8	1	1	1	1	0	2	2	2	1	3	2	0	2	0	2	0	6	6	-.801277258564303	.0283489060961942	-.548979226223932	-.0155629605329836
4	14	9	2	1	1	1	0	3	3	2	2	2	0	3	2	0	1	0	6	6	-.801277258564303	.0283489060961942	-.548979226223932	-.0155629605329836
4	14	8	1	1	1	1	0	3	4	1	3	2	0	2	2	0	2	0	6	6	-.801277258564303	.0283489060961942	-.548979226223932	-.0155629605329836
2	12	8	2	1	2	1	0	4	3	3	1	2	3	3	0	0	0	0	6	6	-.801277258564303	.0283489060961942	-.548979226223932	-.0155629605329836
2	12	9	2	1	2	1	0	4	3	2	1	3	2	2	0	0	2	0	6	6	-.801277258564303	.0283489060961942	-.548979226223932	-.0155629605329836
2	12	7	1	1	2	1	0	2	2	1	3	2	3	0	0	0	3	0	6	6	-.801277258564303	.0283489060961942	-.548979226223932	-.0155629605329836
2	12	7	1	1	2	1	0	3	3	1	3	2	2	2	0	2	0	0	6	6	-.801277258564303	.0283489060961942	-.548979226223932	-.0155629605329836
6	2	8	2	1	1	1	0	1	3	2	2	2	2	2	0	0	2	0	6	6	-.801277258564303	.0283489060961942	-.548979226223932	-.0155629605329836
5	7	8	2	1	1	2	0	3	2	2	1	3	2	1	1	0	1	1	6	6	-.801277258564303	.0283489060961942	-.548979226223932	-.0155629605329836
2	3	8	2	1	2	1	0	4	4	1	2	3	2	2	0	0	2	0	6	6	-.801277258564303	.0283489060961942	-.548979226223932	-.0155629605329836
2	3	8	2	1	2	1	0	4	3	2	2	2	2	2	2	0	0	0	6	6	-.801277258564303	.0283489060961942	-.548979226223932	-.0155629605329836
2	3	8	1	1	2	1	0			1	2	3	0	3	0	3	0	0	6	6	-.801277258564303	.0283489060961942	-.548979226223932	-.0155629605329836
2	3	8	1	1	2	1	0	3	4	1	2	3	2	2	0	0	2	0	6	6	-.801277258564303	.0283489060961942	-.548979226223932	-.0155629605329836
2	6	8	2	1	2	1	0	3	2	1	2	3	2	2	0	0	2	0	6	6	-.801277258564303	.0283489060961942	-.548979226223932	-.0155629605329836
2	3	8	2	1	3	1	0	1	2	1	3	2	3	3	0	0	0	0	6	6	-.801277258564303	.0283489060961942	-.548979226223932	-.0155629605329836
6	1	9	2	1	1	1	0	3	4	1	3	2	1	1	1	1	1	1	6	6	-.801277258564303	.0283489060961942	-.548979226223932	-.0155629605329836
1	15	7	1	1	1	1	0	4	3	1	3	2	2	2	0	0	2	0	6	6	-.801277258564303	.0283489060961942	-.548979226223932	-.0155629605329836
6	1	8	1	1	2	1	0	3	1	1	2	3	2	0	0	0	2	2	6	6	-.801277258564303	.0283489060961942	-.548979226223932	-.0155629605329836
3	5	8	1	1	2	1	0	5	3	2	2	2	0	2	2	2	0	0	6	6	-.801277258564303	.0283489060961942	-.548979226223932	-.0155629605329836
1	10	9	2	1	2	1	0	1	2	1	3	2	2	0	0	2	2	0	6	6	-.801277258564303	.0283489060961942	-.548979226223932	-.0155629605329836
1	10	9	2	1	2	2	0	6	2	1	3	2	3	0	0	0	3	0	6	6	-.801277258564303	.0283489060961942	-.548979226223932	-.0155629605329836
3	5	9	2	1	2	1	0	2	2	2	2	2	0	0	2	2	2	0	6	6	-.801277258564303	.0283489060961942	-.548979226223932	-.0155629605329836
4	4	9	1	1	2	1	0	2	3	1	3	2	2	0	0	0	0	4	6	6	-.801277258564303	.0283489060961942	-.548979226223932	-.0155629605329836
4	4	9	2	1	2	1	0	3	3	2	1	3	2	2	0	0	2	0	6	6	-.801277258564303	.0283489060961942	-.548979226223932	-.0155629605329836
4	4	9	1	1	2	1	0	3	4	2	2	2	2	0	0	2	0	2	6	6	-.801277258564303	.0283489060961942	-.548979226223932	-.0155629605329836
4	4	7	1	1	2	1	0	4	4	1	3	2	2	0	0	0	2	2	6	6	-.801277258564303	.0283489060961942	-.548979226223932	-.0155629605329836
4	4	7	2	1	2	1	0	3	3	1	2	3	2	2	2	0	0	0	6	6	-.801277258564303	.0283489060961942	-.548979226223932	-.0155629605329836
2	6	8	2	1	2	1	0	3	4	1	3	2	3	3	0	0	0	0	6	6	-.801277258564303	.0283489060961942	-.548979226223932	-.0155629605329836
2	3	8	1	1	3	1	0	2	3	2	2	2	0	4	2	0	0	0	6	6	-.801277258564303	.0283489060961942	-.548979226223932	-.0155629605329836
2	13	8	1	1	3	1	0	2	2	1	2	3	2	2	0	0	2	0	6	6	-.801277258564303	.0283489060961942	-.548979226223932	-.0155629605329836
2	13	8	2	1	3	1	0	5	5	2	2	2	2	0	0	2	2	0	6	6	-.801277258564303	.0283489060961942	-.548979226223932	-.0155629605329836
2	13	8	1	1	3	1	0	3	2	1	2	3	1	2	2	0	1	0	6	6	-.801277258564303	.0283489060961942	-.548979226223932	-.0155629605329836
2	16	7	1	1	2	1	0	3	4	1	3	2	0	2	2	0	2	0	6	6	-.801277258564303	.0283489060961942	-.548979226223932	-.0155629605329836
2	16	8	2	1	2	1	0	2	3	2	2	2	0	0	0	2	2	2	6	6	-.801277258564303	.0283489060961942	-.548979226223932	-.0155629605329836
2	13	8	1	1	1	1	0	5	3	2	2	2	2	2	0	2	0	0	6	6	-.801277258564303	.0283489060961942	-.548979226223932	-.0155629605329836
2	13	8	2	1	1	1	0	4	3	2	1	3	2	2	0	2	0	0	6	6	-.801277258564303	.0283489060961942	-.548979226223932	-.0155629605329836
4	14	8	1	1	1	1	0	2	2	1	2	3	2	1	0	0	2	0	5	6	-1.00276297853109	.0283489060961942	-.548979226223932	-.0155629605329836
2	16	8	1	1	2	1	0	2	3	1	3	2	0	1	0	3	1	0	5	6	-1.00276297853109	.0283489060961942	-.548979226223932	-.0155629605329836
2	16	8	2	1	2	1	0	3	2	2	2	2	0	1	2	0	2	0	5	6	-1.00276297853109	.0283489060961942	-.548979226223932	-.0155629605329836
4	4	8	2	1	1	1	0	3	4	1	3	2	0	2	2	0	1	0	5	6	-1.00276297853109	.0283489060961942	-.548979226223932	-.0155629605329836
4	4	8	2	1	1	1	0	3	4	3	1	2	0	3	0	2	0	0	5	6	-1.00276297853109	.0283489060961942	-.548979226223932	-.0155629605329836
2	6	8	1	1	2	1	0	3	3	1	3	2	1	0	1	1	1	1	5	6	-1.00276297853109	.0283489060961942	-.548979226223932	-.0155629605329836
5	7	5	1	1	1	2	0	4	2	2	2	2	1	0	1	0	1	2	5	6	-1.00276297853109	.0283489060961942	-.548979226223932	-.0155629605329836
1	15	7	1	1	1	1	0	4	3	1	2	3	2	2	0	0	1	0	5	6	-1.00276297853109	.0283489060961942	-.548979226223932	-.0155629605329836
5	7	8	2	1	2		0	1	1	1	2	3	1	2	0	0	2	0	5	6	-1.00276297853109	.0283489060961942	-.548979226223932	-.0155629605329836
4	4	8	1	1	2	1	0	3	3	1	3	2	3	2	0	0	0	0	5	6	-1.00276297853109	.0283489060961942	-.548979226223932	-.0155629605329836
4	4	8	2	1	2	1	0	3	3	1	2	3	0	1	2	0	2	0	5	6	-1.00276297853109	.0283489060961942	-.548979226223932	-.0155629605329836
2	3	8	1	1	3	1	0	2	3	2	1	3	0	0	0	2	3	0	5	6	-1.00276297853109	.0283489060961942	-.548979226223932	-.0155629605329836
2	16	8	2	1	2	1	0	3	4	1	3	2	2	3	0	0	0	0	5	6	-1.00276297853109	.0283489060961942	-.548979226223932	-.0155629605329836
2	13	8	2	1	2	1	0	3	2	2	2	2	0	0	2	0	3	0	5	6	-1.00276297853109	.0283489060961942	-.548979226223932	-.0155629605329836
3	9	8	1	1	2	1	0	2	2	1	2	3	0	0	0	0	4	0	4	6	-1.20424869849787	.0283489060961942	-.548979226223932	-.0155629605329836
4	14	9	2	1	1	1	0	3	2	1	3	2	2	0	0	1	1	0	4	6	-1.20424869849787	.0283489060961942	-.548979226223932	-.0155629605329836
4	14	8	1	1	1	1	0	2	2	1	3	2	2	2	0	0	0	0	4	6	-1.20424869849787	.0283489060961942	-.548979226223932	-.0155629605329836
2	16	8	2	1	2	1	0	4	4	2	2	2	0	2	1	0	1	0	4	6	-1.20424869849787	.0283489060961942	-.548979226223932	-.0155629605329836
5	7	8	2	1	1	1	0	3	3	1	2	3	0	2	0	0	2	0	4	6	-1.20424869849787	.0283489060961942	-.548979226223932	-.0155629605329836
2	6	8	2	1	2	1	0	2	3	1	3	2	2	0	2	0	0	0	4	6	-1.20424869849787	.0283489060961942	-.548979226223932	-.0155629605329836
2	6	8	1	1	1	1	0	3	3	2	2	2	2	0	0	0	2	0	4	6	-1.20424869849787	.0283489060961942	-.548979226223932	-.0155629605329836
6	1	9	1	1	1	1	0	2		1	3	2	0	2	2	0	0	0	4	6	-1.20424869849787	.0283489060961942	-.548979226223932	-.0155629605329836
6	1	7	1	1	1	1	0	2	2	1	2	3	0	2	0	0	2	0	4	6	-1.20424869849787	.0283489060961942	-.548979226223932	-.0155629605329836
6	8	7	2	1	2	1	0	3	3	1	2	3	0	2	0	0	2	0	4	6	-1.20424869849787	.0283489060961942	-.548979226223932	-.0155629605329836
6	1	8	2	1	2	1	0	2	2	1	2	3	0	4	0	0	0	0	4	6	-1.20424869849787	.0283489060961942	-.548979226223932	-.0155629605329836
3	5	8	2	1	2	1	0	3	2	1	2	3	1	0	0	0	3	0	4	6	-1.20424869849787	.0283489060961942	-.548979226223932	-.0155629605329836
5	7	7	1	1	2	1	0	2	2	2	2	2	0	0	0	0	4	0	4	6	-1.20424869849787	.0283489060961942	-.548979226223932	-.0155629605329836
5	7	8	1	1	2	1	0	2		1	2	3	1	2	0	0	1	0	4	6	-1.20424869849787	.0283489060961942	-.548979226223932	-.0155629605329836
5	7	7	2	1	2	1	0			1	2	3	2	0	2	0	0	0	4	6	-1.20424869849787	.0283489060961942	-.548979226223932	-.0155629605329836
1	10	9	1	1	2	1	0	2	1	1	2	3	2	0	0	0	2	0	4	6	-1.20424869849787	.0283489060961942	-.548979226223932	-.0155629605329836
4	4	9	1	1	2	1	0	3	4	2	3	1	0	1	0	2	1	0	4	6	-1.20424869849787	.0283489060961942	-.548979226223932	-.0155629605329836
2	6	7	2	1	2	1	0	3	2	1	2	3	2	0	0	0	2	0	4	6	-1.20424869849787	.0283489060961942	-.548979226223932	-.0155629605329836
2	3	8	1	1	3	1	0	2	3	1	2	3	1	0	0	0	3	0	4	6	-1.20424869849787	.0283489060961942	-.548979226223932	-.0155629605329836
2	16	7	2	1	2	1	0	3		1	2	3	1	2	0	0	1	0	4	6	-1.20424869849787	.0283489060961942	-.548979226223932	-.0155629605329836
3	9	8	1	1	2	1	0	3	3	1	2	3	1	1	1	0	0	0	3	6	-1.40573441846466	.0283489060961942	-.548979226223932	-.0155629605329836
4	14	9	2	1	1	1	0	3	4	1	2	3	0	0	1	0	2	0	3	6	-1.40573441846466	.0283489060961942	-.548979226223932	-.0155629605329836
2	6	8	2	1	1	1	0	3	3	2	3	1	0	1	0	0	2	0	3	6	-1.40573441846466	.0283489060961942	-.548979226223932	-.0155629605329836
1	10	9	1	1	2	1	0	3	2	1	3	2	0	2	0	1	0	0	3	6	-1.40573441846466	.0283489060961942	-.548979226223932	-.0155629605329836
6	8	8	1	1	1	1	0	2	3	1	3	2	1	1	0	0	1	0	3	6	-1.40573441846466	.0283489060961942	-.548979226223932	-.0155629605329836
2	13	8	2	1	3	1	0	2	3	2	2	2	2	0	0	0	1	0	3	6	-1.40573441846466	.0283489060961942	-.548979226223932	-.0155629605329836
2	16	7	1	1	2	1	0	3	2	2	2	2	0	2	0	0	1	0	3	6	-1.40573441846466	.0283489060961942	-.548979226223932	-.0155629605329836
2	13	8	1	1	1	1	0	3	2	3	1	2	0	1	0	0	2	0	3	6	-1.40573441846466	.0283489060961942	-.548979226223932	-.0155629605329836
2	13	8	1	1	2	1	0	3	3	2	2	2	0	1	0	0	1	1	3	6	-1.40573441846466	.0283489060961942	-.548979226223932	-.0155629605329836
2	12	8	1	1	2	1	0	2	2	1	3	2	0	0	2	0	0	0	2	6	-1.60722013843144	.0283489060961942	-.548979226223932	-.0155629605329836
2	12	8	1	1	2	1	0	4	3	1	3	2	2	0	0	0	0	0	2	6	-1.60722013843144	.0283489060961942	-.548979226223932	-.0155629605329836
2	12	9	2	1	2	1	0	3	3	1	2	3	2	0	0	0	0	0	2	6	-1.60722013843144	.0283489060961942	-.548979226223932	-.0155629605329836
4	4	9	1	1	1	1	0	3	3	1	2	3	0	0	0	0	2	0	2	6	-1.60722013843144	.0283489060961942	-.548979226223932	-.0155629605329836
5	7	7	2	1	1	2	0	4	4	2	2	2	0	2	0	0	0	0	2	6	-1.60722013843144	.0283489060961942	-.548979226223932	-.0155629605329836
2	3	8	2	1	2	1	0	4	4	1	3	2	0	2	0	0	0	0	2	6	-1.60722013843144	.0283489060961942	-.548979226223932	-.0155629605329836
2	3	8	1	1	3	1	0	3	3	1	2	3	0	0	0	0	2	0	2	6	-1.60722013843144	.0283489060961942	-.548979226223932	-.0155629605329836
2	6	8	2	1	1	1	0	3	3	1	3	2	0	0	0	0	2	0	2	6	-1.60722013843144	.0283489060961942	-.548979226223932	-.0155629605329836
2	6	8	2	1	1	1	0	2	3	2	2	2	0	2	0	0	0	0	2	6	-1.60722013843144	.0283489060961942	-.548979226223932	-.0155629605329836
1	10	9	2	1	2	1	0	3	1	2	2	2	2	0	0	0	0	0	2	6	-1.60722013843144	.0283489060961942	-.548979226223932	-.0155629605329836
1	10	9	1	1	2	1	0	2	1	1	3	2	0	2	0	0	0	0	2	6	-1.60722013843144	.0283489060961942	-.548979226223932	-.0155629605329836
4	4	9	1	1	2	1	0	3	3	1	3	2	0	0	0	0	2	0	2	6	-1.60722013843144	.0283489060961942	-.548979226223932	-.0155629605329836
4	4	8	1	1	2	1	0	3	2	1	3	2	0	0	0	2	0	0	2	6	-1.60722013843144	.0283489060961942	-.548979226223932	-.0155629605329836
2	6	8	1	1	2	1	0	2	1	2	1	3	0	0	0	0	2	0	2	6	-1.60722013843144	.0283489060961942	-.548979226223932	-.0155629605329836
2	6	8	2	1	2	2	0	2	4	2	2	2	0	2	0	0	0	0	2	6	-1.60722013843144	.0283489060961942	-.548979226223932	-.0155629605329836
2	3	7	1	1	3	2	0	2		1	2	3	0	0	1	0	0	1	2	6	-1.60722013843144	.0283489060961942	-.548979226223932	-.0155629605329836
2	16	7	2	1	2	1	0	3	3	1	2	3	0	0	1	0	1	0	2	6	-1.60722013843144	.0283489060961942	-.548979226223932	-.0155629605329836
2	13	8	1	1	2	1	0	6	3	1	2	3	0	1	0	1	0	0	2	6	-1.60722013843144	.0283489060961942	-.548979226223932	-.0155629605329836
2	12	7	1	1	2	1	0	6		2	2	2	0	0	0	1	0	0	1	6	-1.80870585839823	.0283489060961942	-.548979226223932	-.0155629605329836
2	3	7	1	1	3	1	0	2	1	1	2	3	0	1	0	0	0	0	1	6	-1.80870585839823	.0283489060961942	-.548979226223932	-.0155629605329836
4	14	8	2	1	1	1	0	3	4	2	2	3	4	3	3	4	4	4	22	7	2.42249426090425	.640475285877076	-.548979226223932	-.351607626856349
2	11	8	2	1	2	1	0	3	3	1	3	3	4	4	4	2	4	4	22	7	2.42249426090425	.640475285877076	-.548979226223932	-.351607626856349
2	6	8	1	1	1	1	0	3	2	2	3	2	4	4	4	4	3	3	22	7	2.42249426090425	.640475285877076	-.548979226223932	-.351607626856349
6	2	8	1	1	2	1	0	2	3	2	2	3	4	4	3	3	4	3	21	7	2.22100854093747	.640475285877076	-.548979226223932	-.351607626856349
4	14	9	2	1	1	1	0	2	2	2	3	2	3	4	2	4	4	3	20	7	2.01952282097068	.640475285877076	-.548979226223932	-.351607626856349
2	12	9	2	1	2	1	0	2	2	2	3	2	4	4	4	2	4	2	20	7	2.01952282097068	.640475285877076	-.548979226223932	-.351607626856349
2	6	8	2	1	1	2	0	3	3	2	3	2	4	4	4	4	4	0	20	7	2.01952282097068	.640475285877076	-.548979226223932	-.351607626856349
1	10	9	2	1	2	1	0	1	1	1	3	3	3	4	4	3	3	3	20	7	2.01952282097068	.640475285877076	-.548979226223932	-.351607626856349
2	16	8	2	1	2	1	0	2	2	1	3	3	4	4	4	4	0	4	20	7	2.01952282097068	.640475285877076	-.548979226223932	-.351607626856349
1	10	9	1	1	2	1	0	3	1	1	3	3	4	2	2	4	4	4	20	7	2.01952282097068	.640475285877076	-.548979226223932	-.351607626856349
6	2	7	2	1	2	1	0	3	2	1	3	3	4	3	3	3	3	3	19	7	1.8180371010039	.640475285877076	-.548979226223932	-.351607626856349
2	11	7	1	1	2	1	0	3	5	2	2	3	4	3	4	0	4	4	19	7	1.8180371010039	.640475285877076	-.548979226223932	-.351607626856349
6	1	9	1	1	1	1	0	3	4	2	2	3	3	3	3	4	4	2	19	7	1.8180371010039	.640475285877076	-.548979226223932	-.351607626856349
1	15	7	1	1	1	1	0	2	2	1	3	3	4	2	4	3	2	4	19	7	1.8180371010039	.640475285877076	-.548979226223932	-.351607626856349
4	4	9	2	1	2	1	0	2	2	2	3	2	3	3	2	4	4	3	19	7	1.8180371010039	.640475285877076	-.548979226223932	-.351607626856349
2	13	8	1	1	3	1	0	2	2	1	3	3	2	3	2	4	4	4	19	7	1.8180371010039	.640475285877076	-.548979226223932	-.351607626856349
2	16	8	2	1	2	1	0	2	6	2	3	2	4	4	4	3	2	1	18	7	1.61655138103711	.640475285877076	-.548979226223932	-.351607626856349
6	2	8	1	1	1	1	0	2	2	2	2	3	4	3	0	4	3	4	18	7	1.61655138103711	.640475285877076	-.548979226223932	-.351607626856349
2	11	8	1	1	2	1	0	5	4	2	3	2	3	3	3	3	3	3	18	7	1.61655138103711	.640475285877076	-.548979226223932	-.351607626856349
4	4	8	1	1	1	1	0	3	2	2	3	2	3	4	3	2	4	2	18	7	1.61655138103711	.640475285877076	-.548979226223932	-.351607626856349
6	8	8	2	1	2	1	0	3	3	2	2	3	3	4	3	2	4	2	18	7	1.61655138103711	.640475285877076	-.548979226223932	-.351607626856349
6	1	8	2	1	2	1	0	2	2	1	3	3	2	2	4	4	2	4	18	7	1.61655138103711	.640475285877076	-.548979226223932	-.351607626856349
4	4	8	1	1	2	1	0	3	3	2	3	2	3	4	3	3	3	2	18	7	1.61655138103711	.640475285877076	-.548979226223932	-.351607626856349
3	9	8	2	1	2	1	0	3	3	1	3	3	3	4	3	4	3	0	17	7	1.41506566107033	.640475285877076	-.548979226223932	-.351607626856349
2	12	9	2	1	2	1	0	2	1	2	2	3	3	3	4	4	3	0	17	7	1.41506566107033	.640475285877076	-.548979226223932	-.351607626856349
6	2	8	2	1	1	2	0	2	3	1	3	3	3	3	4	2	3	2	17	7	1.41506566107033	.640475285877076	-.548979226223932	-.351607626856349
1	15	7	1	1	1	1	0	5	4	2	3	2	3	3	3	2	2	4	17	7	1.41506566107033	.640475285877076	-.548979226223932	-.351607626856349
1	10	9	2	1	2	1	0	2	1	1	3	3	3	3	3	4	2	2	17	7	1.41506566107033	.640475285877076	-.548979226223932	-.351607626856349
3	5	9	2	1	2	1	0	3	3	2	3	2	3	2	4	1	3	4	17	7	1.41506566107033	.640475285877076	-.548979226223932	-.351607626856349
2	16	8	2	1	2	1	0	3	3	1	3	3	3	4	3	2	3	1	16	7	1.21357994110354	.640475285877076	-.548979226223932	-.351607626856349
2	3	7	1	1	3	1	0	3	3	1	3	3	4	4	2	2	2	2	16	7	1.21357994110354	.640475285877076	-.548979226223932	-.351607626856349
6	1	9	2	1	1	2	0	6	6	1	3	3	3	1	3	3	3	3	16	7	1.21357994110354	.640475285877076	-.548979226223932	-.351607626856349
6	1	9	1	1	1	1	0	6	6	1	3	3	3	3	3	1	3	3	16	7	1.21357994110354	.640475285877076	-.548979226223932	-.351607626856349
6	8	7	2	1	2	1	0	3	3	1	3	3	3	2	1	3	4	3	16	7	1.21357994110354	.640475285877076	-.548979226223932	-.351607626856349
5	7	7	2	1	2	1	0	3	3	2	3	2	3	3	3	2	3	2	16	7	1.21357994110354	.640475285877076	-.548979226223932	-.351607626856349
4	4	9	1	1	2	1	0	6	3	2	3	2	4	4	2	0	3	3	16	7	1.21357994110354	.640475285877076	-.548979226223932	-.351607626856349
2	3	8	1	1	3	2	0	3	3	1	3	3	3	3	2	3	3	2	16	7	1.21357994110354	.640475285877076	-.548979226223932	-.351607626856349
2	16	8	1	1	2	1	0	3	3	2	2	3	4	4	4	0	4	0	16	7	1.21357994110354	.640475285877076	-.548979226223932	-.351607626856349
4	14	9	2	1	1	1	0	4	4	2	3	2	2	3	2	3	3	2	15	7	1.01209422113676	.640475285877076	-.548979226223932	-.351607626856349
6	2	8	1	1	1	1	0	6	3	1	3	3	3	2	2	3	2	3	15	7	1.01209422113676	.640475285877076	-.548979226223932	-.351607626856349
6	2	8	2	1	1	1	0	6	4	2	3	2	3	4	3	0	3	2	15	7	1.01209422113676	.640475285877076	-.548979226223932	-.351607626856349
6	2	8	1	1	1	1	0	3	3	1	3	3	3	3	2	2	2	3	15	7	1.01209422113676	.640475285877076	-.548979226223932	-.351607626856349
4	4	8	1	1	1	1	0	2	3	1	3	3	3	2	2	4	4	0	15	7	1.01209422113676	.640475285877076	-.548979226223932	-.351607626856349
5	7	8	2	1	1	1	0	5	4	2	3	2	2	3	4	2	2	2	15	7	1.01209422113676	.640475285877076	-.548979226223932	-.351607626856349
5	7	8	1	1	1	1	0	3	4	1	3	3	3	3	3	3	3	0	15	7	1.01209422113676	.640475285877076	-.548979226223932	-.351607626856349
2	6	8	2	1	1	1	0	3	2	1	3	3	4	4	0	4	3	0	15	7	1.01209422113676	.640475285877076	-.548979226223932	-.351607626856349
6	1	7	1	1	1	1	0	6	4	2	2	3	4	3	3	2	2	1	15	7	1.01209422113676	.640475285877076	-.548979226223932	-.351607626856349
5	7	8	2	1	2	1	0	2	3	1	3	3	3	4	3	2	3	0	15	7	1.01209422113676	.640475285877076	-.548979226223932	-.351607626856349
5	7	8	2	1	2	1	0	2	1	1	3	3	3	3	3	2	2	2	15	7	1.01209422113676	.640475285877076	-.548979226223932	-.351607626856349
1	10	9	2	1	2	1	0	3	2	1	3	3	2	0	2	4	3	4	15	7	1.01209422113676	.640475285877076	-.548979226223932	-.351607626856349
5	7	7	2	1	2	1	0	5	1	1	3	3	3	3	3	0	3	3	15	7	1.01209422113676	.640475285877076	-.548979226223932	-.351607626856349
6	2	8	2	1	2	1	0	2	2	2	3	2	3	2	3	2	3	2	15	7	1.01209422113676	.640475285877076	-.548979226223932	-.351607626856349
4	4	9	2	1	2	1	0	3	3	2	3	2	2	4	2	2	1	4	15	7	1.01209422113676	.640475285877076	-.548979226223932	-.351607626856349
4	4	8	1	1	2	1	0	3	3	2	3	2	1	1	2	4	3	4	15	7	1.01209422113676	.640475285877076	-.548979226223932	-.351607626856349
2	3	8	1	1	3	1	0	2	2	2	2	3	3	3	2	3	2	2	15	7	1.01209422113676	.640475285877076	-.548979226223932	-.351607626856349
4	14	8	1	1	1	1	0	2	3	1	3	3	2	2	2	3	2	3	14	7	.810608501169974	.640475285877076	-.548979226223932	-.351607626856349
2	12	7	2	1	2	1	0	3	4	2	2	3	3	3	3	2	3	0	14	7	.810608501169974	.640475285877076	-.548979226223932	-.351607626856349
5	7	7	1	1	1	1	0	2	3	1	3	3	2	2	4	0	4	2	14	7	.810608501169974	.640475285877076	-.548979226223932	-.351607626856349
5	7	8	2	1	1	1	0	3	3	2	2	3	2	4	3	2	3	0	14	7	.810608501169974	.640475285877076	-.548979226223932	-.351607626856349
5	7	8	1	1	1	1	0	6	4	2	3	2	3	4	0	2	3	2	14	7	.810608501169974	.640475285877076	-.548979226223932	-.351607626856349
5	7	7	2	1	1	1	0	3	3	2	3	2	2	3	3	2	2	2	14	7	.810608501169974	.640475285877076	-.548979226223932	-.351607626856349
2	6	7	2	1	2	1	0	4	3	2	3	2	3	2	2	2	3	2	14	7	.810608501169974	.640475285877076	-.548979226223932	-.351607626856349
2	6	8	1	1	1	1	0	3	3	2	3	2	2	3	3	2	3	1	14	7	.810608501169974	.640475285877076	-.548979226223932	-.351607626856349
6	1	9	2	1	1	1	0	3	4	1	3	3	3	4	3	1	3	0	14	7	.810608501169974	.640475285877076	-.548979226223932	-.351607626856349
6	8	7	2	1	2	1	0	3	3	2	3	2	2	3	2	3	2	2	14	7	.810608501169974	.640475285877076	-.548979226223932	-.351607626856349
6	8	8	2	1	2	1	0	2	2	2	3	2	2	3	2	2	3	2	14	7	.810608501169974	.640475285877076	-.548979226223932	-.351607626856349
6	1	8	1	1	2	1	0	3	1	2	2	3	3	2	3	2	2	2	14	7	.810608501169974	.640475285877076	-.548979226223932	-.351607626856349
5	7	7	1	1	2	1	0	2	2	2	2	3	2	3	2	2	3	2	14	7	.810608501169974	.640475285877076	-.548979226223932	-.351607626856349
5	7	7	2	1	2	1	0	2	2	1	3	3	3	3	2	2	2	2	14	7	.810608501169974	.640475285877076	-.548979226223932	-.351607626856349
6	8	8	2	1	1	1	0	2	3	2	3	2	2	3	2	2	3	2	14	7	.810608501169974	.640475285877076	-.548979226223932	-.351607626856349
1	10	9	1	1	2	1	0	3	3	1	3	3	3	3	0	2	4	2	14	7	.810608501169974	.640475285877076	-.548979226223932	-.351607626856349
3	5	9	2	1	2	1	0	3	3	2	2	3	2	3	1	3	2	3	14	7	.810608501169974	.640475285877076	-.548979226223932	-.351607626856349
4	4	8	2	1	2	1	0	3	3	1	3	3	3	2	2	2	3	2	14	7	.810608501169974	.640475285877076	-.548979226223932	-.351607626856349
4	4	9	2	1	2	2	0	3	3	2	2	3	1	3	3	2	3	2	14	7	.810608501169974	.640475285877076	-.548979226223932	-.351607626856349
4	4	8	2	1	2	1	0	3		1	3	3	3	3	2	2	2	2	14	7	.810608501169974	.640475285877076	-.548979226223932	-.351607626856349
4	4	7	2	1	2	1	0	4	3	2	3	2	3	3	2	3	1	2	14	7	.810608501169974	.640475285877076	-.548979226223932	-.351607626856349
2	13	8	2	1	1	1	0	3	3	1	3	3	3	2	2	2	3	2	14	7	.810608501169974	.640475285877076	-.548979226223932	-.351607626856349
2	16	7	1	1	2	1	0	3	2	2	2	3	3	3	2	2	3	0	13	7	.609122781203189	.640475285877076	-.548979226223932	-.351607626856349
6	2	7	2	1	2	1	0	2	3	1	3	3	3	3	2	0	3	2	13	7	.609122781203189	.640475285877076	-.548979226223932	-.351607626856349
4	4	9	1	1	1	1	0	3	3	3	1	3	0	2	3	4	3	1	13	7	.609122781203189	.640475285877076	-.548979226223932	-.351607626856349
5	7	7	2	1	1	1	0	2	3	2	3	2	2	2	2	2	3	2	13	7	.609122781203189	.640475285877076	-.548979226223932	-.351607626856349
2	6	8	1	1	1	1	0	4	4	2	2	3	3	3	3	2	0	2	13	7	.609122781203189	.640475285877076	-.548979226223932	-.351607626856349
1	15	7	2	1	1	1	0	2	3	2	3	2	2	3	2	0	3	3	13	7	.609122781203189	.640475285877076	-.548979226223932	-.351607626856349
6	8	7	2	1	2	1	0	2	3	1	3	3	3	4	3	0	3	0	13	7	.609122781203189	.640475285877076	-.548979226223932	-.351607626856349
5	7	8	2	1	2	1	0	1	1	1	3	3	3	2	3	2	3	0	13	7	.609122781203189	.640475285877076	-.548979226223932	-.351607626856349
1	10	9	2	1	2	2	0	3	3	1	3	3	2	2	3	0	4	2	13	7	.609122781203189	.640475285877076	-.548979226223932	-.351607626856349
3	5	9	1	1	2	1	0	4	2	2	3	2	3	3	3	2	2	0	13	7	.609122781203189	.640475285877076	-.548979226223932	-.351607626856349
6	2	8	1	1	2	1	0	3	3	1	3	3	3	2	0	2	3	3	13	7	.609122781203189	.640475285877076	-.548979226223932	-.351607626856349
4	4	9	2	1	2	1	0	3	4	2	2	3	3	3	3	0	2	2	13	7	.609122781203189	.640475285877076	-.548979226223932	-.351607626856349
4	4	8	2	1	2	1	0	3	2	2	2	3	3	4	3	0	3	0	13	7	.609122781203189	.640475285877076	-.548979226223932	-.351607626856349
2	13	8	2	1	3	1	0	2	3	2	3	2	2	2	2	2	3	2	13	7	.609122781203189	.640475285877076	-.548979226223932	-.351607626856349
2	16	8	1	1	2	2	0	3	3	1	3	3	2	1	3	2	3	2	13	7	.609122781203189	.640475285877076	-.548979226223932	-.351607626856349
2	13	8	1	1	1	1	0	6	6	1	3	3	2	3	2	2	2	2	13	7	.609122781203189	.640475285877076	-.548979226223932	-.351607626856349
1	10	9	1	1	2	1	0	2	1	2	3	2	3	1	3	2	3	1	13	7	.609122781203189	.640475285877076	-.548979226223932	-.351607626856349
1	10	9	2	1	2	1	0	2	3	1	3	3	4	0	2	2	3	2	13	7	.609122781203189	.640475285877076	-.548979226223932	-.351607626856349
4	14	9	1	1	1	1	0	3	2	2	2	3	2	3	2	4	1	0	12	7	.407637061236405	.640475285877076	-.548979226223932	-.351607626856349
4	14	9	1	1	1	1	0	2	2	1	3	3	3	3	2	4	0	0	12	7	.407637061236405	.640475285877076	-.548979226223932	-.351607626856349
2	12	7	2	1	2	1	0	3	3	2	3	2	3	2	1	3	1	2	12	7	.407637061236405	.640475285877076	-.548979226223932	-.351607626856349
2	12	7	2	1	2	1	0	3	2	2	2	3	2	2	2	2	2	2	12	7	.407637061236405	.640475285877076	-.548979226223932	-.351607626856349
6	2	8	2	1	1	1	0	3	2	2	3	2	3	4	3	0	0	2	12	7	.407637061236405	.640475285877076	-.548979226223932	-.351607626856349
6	2	8	1	1	1	1	0	2	2	1	3	3	2	0	3	2	3	2	12	7	.407637061236405	.640475285877076	-.548979226223932	-.351607626856349
5	7	8	2	1	1	1	0	6	5	2	2	3	2	4	4	0	2	0	12	7	.407637061236405	.640475285877076	-.548979226223932	-.351607626856349
5	7	7	1	1	1	2	0		2	2	3	2	3	2	0	2	3	2	12	7	.407637061236405	.640475285877076	-.548979226223932	-.351607626856349
2	6	7	1	1	2	1	0	2	3	2	2	3	3	3	3	0	3	0	12	7	.407637061236405	.640475285877076	-.548979226223932	-.351607626856349
2	3	8	1	1	3	1	0	2	3	1	3	3	2	2	2	2	2	2	12	7	.407637061236405	.640475285877076	-.548979226223932	-.351607626856349
6	1	7	2	1	1	1	0	2	1	1	3	3	3	4	4	0	1	0	12	7	.407637061236405	.640475285877076	-.548979226223932	-.351607626856349
6	1	9	2	1	1	1	0	1	1	1	3	3	2	1	4	0	3	2	12	7	.407637061236405	.640475285877076	-.548979226223932	-.351607626856349
6	1	8	1	1	2	3	0	2	2	3	1	3	3	2	2	0	3	2	12	7	.407637061236405	.640475285877076	-.548979226223932	-.351607626856349
1	10	9	2	1	2	1	0	2	1	1	3	3	2	3	2	3	2	0	12	7	.407637061236405	.640475285877076	-.548979226223932	-.351607626856349
1	10	9	2	1	2	1	0	2	1	2	3	2	3	2	2	3	2	0	12	7	.407637061236405	.640475285877076	-.548979226223932	-.351607626856349
1	10	9	2	1	2	1	0	3	1	2	3	2	3	2	2	3	2	0	12	7	.407637061236405	.640475285877076	-.548979226223932	-.351607626856349
5	7	8	1	1	2	1	0	4	3	2	3	2	2	2	2	2	2	2	12	7	.407637061236405	.640475285877076	-.548979226223932	-.351607626856349
6	8	8	1	1	1	1	0	3	3	2	3	2	3	2	4	0	1	2	12	7	.407637061236405	.640475285877076	-.548979226223932	-.351607626856349
1	10	9	2	1	2	2	0		3	1	3	3	2	2	3	1	4	0	12	7	.407637061236405	.640475285877076	-.548979226223932	-.351607626856349
6	2	8	2	1	2	1	0	2	3	2	3	2	3	4	1	0	2	2	12	7	.407637061236405	.640475285877076	-.548979226223932	-.351607626856349
4	4	8	2	1	2	1	0	2	1	1	3	3	4	3	0	0	1	4	12	7	.407637061236405	.640475285877076	-.548979226223932	-.351607626856349
4	4	9	2	1	2	1	0	3	3	2	3	2	2	2	2	2	2	2	12	7	.407637061236405	.640475285877076	-.548979226223932	-.351607626856349
6	8	7	2	1	2	1	0	3	3	3	2	2	3	2	2	2	3	0	12	7	.407637061236405	.640475285877076	-.548979226223932	-.351607626856349
2	13	8	2	1	1	1	0	4	4	2	3	2	3	2	2	2	3	0	12	7	.407637061236405	.640475285877076	-.548979226223932	-.351607626856349
1	10	9	2	1	2	3	0	2	2	2	3	2	1	2	3	4	2	0	12	7	.407637061236405	.640475285877076	-.548979226223932	-.351607626856349
1	10	9	2	1	2	1	0	2	1	2	2	3	2	1	3	2	2	2	12	7	.407637061236405	.640475285877076	-.548979226223932	-.351607626856349
4	14	9	1	1	1	1	0	2	4	2	3	2	2	3	2	2	2	0	11	7	.20615134126962	.640475285877076	-.548979226223932	-.351607626856349
4	14	8	2	1	1	1	0	3	3	2	3	2	3	3	2	0	1	2	11	7	.20615134126962	.640475285877076	-.548979226223932	-.351607626856349
2	12	7	2	1	2	1	0	3	3	2	3	2	2	3	2	1	3	0	11	7	.20615134126962	.640475285877076	-.548979226223932	-.351607626856349
2	16	7	1	1	2	1	0	2	2	1	3	3	4	3	4	0	0	0	11	7	.20615134126962	.640475285877076	-.548979226223932	-.351607626856349
2	16	8	2	1	2	1	0	3	5	1	3	3	2	3	2	2	2	0	11	7	.20615134126962	.640475285877076	-.548979226223932	-.351607626856349
6	2	8	1	1	2	1	0	2	2	2	3	2	1	2	3	2	3	0	11	7	.20615134126962	.640475285877076	-.548979226223932	-.351607626856349
6	2	8	2	1	1	1	0	6	4	1	3	3	2	4	3	0	2	0	11	7	.20615134126962	.640475285877076	-.548979226223932	-.351607626856349
6	2	8	2	1	1	1	0	2	2	1	3	3	2	2	3	0	4	0	11	7	.20615134126962	.640475285877076	-.548979226223932	-.351607626856349
5	7	8	2	1	1	1	0	5	3	2	3	2	3	2	2	0	2	2	11	7	.20615134126962	.640475285877076	-.548979226223932	-.351607626856349
5	7	7	1	1	1	1	0	3	2	1	3	3	2	4	1	2	0	2	11	7	.20615134126962	.640475285877076	-.548979226223932	-.351607626856349
2	6	8	1	1	1	1	0	4	4	1	3	3	3	3	3	0	2	0	11	7	.20615134126962	.640475285877076	-.548979226223932	-.351607626856349
1	15	7	2	1	1	2	0	2	1	1	3	3	0	2	0	2	3	4	11	7	.20615134126962	.640475285877076	-.548979226223932	-.351607626856349
5	7	8	1	1	2	1	0	2	1	1	3	3	2	3	0	1	2	3	11	7	.20615134126962	.640475285877076	-.548979226223932	-.351607626856349
5	7	8	2	1	2	1	0	2	1	1	3	3	2	3	1	0	4	1	11	7	.20615134126962	.640475285877076	-.548979226223932	-.351607626856349
3	5	9	1	1	2	1	0	2	2	2	3	2	0	2	3	3	3	0	11	7	.20615134126962	.640475285877076	-.548979226223932	-.351607626856349
6	2	8	1	1	2	1	0	3	3	2	3	2	2	3	2	2	2	0	11	7	.20615134126962	.640475285877076	-.548979226223932	-.351607626856349
4	4	9	2	1	2	1	0	3	3	2	3	2	1	4	1	3	2	0	11	7	.20615134126962	.640475285877076	-.548979226223932	-.351607626856349
4	4	9	2	1	2	1	0	3	3	2	3	2	3	2	2	0	2	2	11	7	.20615134126962	.640475285877076	-.548979226223932	-.351607626856349
2	13	8	1	1	3	1	0	2	3	2	3	2	2	2	2	2	3	0	11	7	.20615134126962	.640475285877076	-.548979226223932	-.351607626856349
4	14	9	1	1	1	1	0	3	2	1	3	3	2	3	3	0	2	0	10	7	.00466562130283523	.640475285877076	-.548979226223932	-.351607626856349
4	14	9	2	1	1	1	0	3	3	1	3	3	3	2	2	0	3	0	10	7	.00466562130283523	.640475285877076	-.548979226223932	-.351607626856349
4	14	9	2	1	1	1	0	3	3	1	3	3	3	2	0	0	4	1	10	7	.00466562130283523	.640475285877076	-.548979226223932	-.351607626856349
2	12	8	2	1	2	1	0	2	2	2	2	3	3	3	0	0	2	2	10	7	.00466562130283523	.640475285877076	-.548979226223932	-.351607626856349
2	12	9	2	1	2	1	0	4	4	3	2	2	3	1	0	1	1	4	10	7	.00466562130283523	.640475285877076	-.548979226223932	-.351607626856349
6	2	8	2	1	2	1	0	3	2	2	3	2	2	2	2	0	4	0	10	7	.00466562130283523	.640475285877076	-.548979226223932	-.351607626856349
6	2	8	2	1	1	1	0	2	3	1	3	3	3	3	1	0	3	0	10	7	.00466562130283523	.640475285877076	-.548979226223932	-.351607626856349
6	2	8	1	1	1	1	0	5	6	1	3	3	2	2	2	2	2	0	10	7	.00466562130283523	.640475285877076	-.548979226223932	-.351607626856349
6	2	8	2	1	1	1	0	2	2	2	3	2	3	3	2	0	2	0	10	7	.00466562130283523	.640475285877076	-.548979226223932	-.351607626856349
5	7	8	1	1	1	1	0	3	2	2	3	2	2	2	0	3	3	0	10	7	.00466562130283523	.640475285877076	-.548979226223932	-.351607626856349
2	6	7	2	1	2	1	0	3	3	1	3	3	2	3	2	0	3	0	10	7	.00466562130283523	.640475285877076	-.548979226223932	-.351607626856349
6	1	9	1	1	1	1	0	5	6	1	3	3	3	2	3	0	0	2	10	7	.00466562130283523	.640475285877076	-.548979226223932	-.351607626856349
6	1	7	1	1	1	1	0	2	1	1	3	3	3	3	3	0	1	0	10	7	.00466562130283523	.640475285877076	-.548979226223932	-.351607626856349
6	8	7	2	1	2	1	0	3	3	1	3	3	2	3	2	0	3	0	10	7	.00466562130283523	.640475285877076	-.548979226223932	-.351607626856349
5	7	8	1	1	2	1	0	3	2	2	2	3	0	2	2	3	3	0	10	7	.00466562130283523	.640475285877076	-.548979226223932	-.351607626856349
6	8	8	2	1	1	1	0	2	3	1	3	3	2	2	2	1	3	0	10	7	.00466562130283523	.640475285877076	-.548979226223932	-.351607626856349
1	10	9	2	1	2	1	0	4	4	2	3	2	2	2	0	2	2	2	10	7	.00466562130283523	.640475285877076	-.548979226223932	-.351607626856349
1	10	9	2	1	2	1	0	3	2	1	3	3	2	4	2	0	2	0	10	7	.00466562130283523	.640475285877076	-.548979226223932	-.351607626856349
1	10	9	2	1	2	1	0	1	1	2	3	2	2	0	3	2	3	0	10	7	.00466562130283523	.640475285877076	-.548979226223932	-.351607626856349
1	10	9	2	1	2	1	0	2	2	2	3	2	0	2	2	3	3	0	10	7	.00466562130283523	.640475285877076	-.548979226223932	-.351607626856349
1	10	9	2	1	2	1	0	1	1	1	3	3	2	3	0	2	3	0	10	7	.00466562130283523	.640475285877076	-.548979226223932	-.351607626856349
3	5	9	2	1	2	1	0	2	2	2	3	2	1	2	2	2	3	0	10	7	.00466562130283523	.640475285877076	-.548979226223932	-.351607626856349
4	4	9	2	1	2	1	0	5	6	2	3	2	3	3	2	0	2	0	10	7	.00466562130283523	.640475285877076	-.548979226223932	-.351607626856349
4	4	8	2	1	2	1	0	3	3	2	3	2	2	2	3	0	3	0	10	7	.00466562130283523	.640475285877076	-.548979226223932	-.351607626856349
2	13	8	1	1	3	1	0	3	2	1	3	3	2	3	0	0	3	2	10	7	.00466562130283523	.640475285877076	-.548979226223932	-.351607626856349
2	13	8	2	1	3	1	0	4	3	2	2	3	2	3	2	2	1	0	10	7	.00466562130283523	.640475285877076	-.548979226223932	-.351607626856349
2	13	8	2	1	3	1	0	3	3	2	3	2	2	2	2	2	2	0	10	7	.00466562130283523	.640475285877076	-.548979226223932	-.351607626856349
2	13	8	1	1	1	1	0	1	1	1	3	3	2	0	0	4	0	4	10	7	.00466562130283523	.640475285877076	-.548979226223932	-.351607626856349
2	13	8	1	1	2	1	0	3	3	1	3	3	2	4	2	0	2	0	10	7	.00466562130283523	.640475285877076	-.548979226223932	-.351607626856349
4	14	9	1	1	1	1	0	2	2	2	2	3	2	2	3	0	2	0	9	7	-.196820098663949	.640475285877076	-.548979226223932	-.351607626856349
2	16	8	1	1	2	1	0	3	3	2	2	3	2	3	2	0	2	0	9	7	-.196820098663949	.640475285877076	-.548979226223932	-.351607626856349
2	16	7	2	1	2	1	0	2	2	2	3	2	3	1	2	1	1	1	9	7	-.196820098663949	.640475285877076	-.548979226223932	-.351607626856349
6	2	8	2	1	1	1	0	3	3	1	3	3	3	3	0	0	3	0	9	7	-.196820098663949	.640475285877076	-.548979226223932	-.351607626856349
4	4	9	1	1	1	1	0	2	2	2	3	2	2	1	1	2	2	1	9	7	-.196820098663949	.640475285877076	-.548979226223932	-.351607626856349
4	4	8	1	1	1	1	0	3	3	1	3	3	2	2	2	0	3	0	9	7	-.196820098663949	.640475285877076	-.548979226223932	-.351607626856349
2	6	7	1	1	2	1	0	3	3	2	2	3	2	3	2	2	0	0	9	7	-.196820098663949	.640475285877076	-.548979226223932	-.351607626856349
2	6	8	1	1	1	1	0	3	3	1	3	3	2	2	2	0	3	0	9	7	-.196820098663949	.640475285877076	-.548979226223932	-.351607626856349
2	6	8	2	1	1	1	0	3	2	1	3	3	2	2	2	0	3	0	9	7	-.196820098663949	.640475285877076	-.548979226223932	-.351607626856349
2	6	8	1	1	1	1	0	4	2	1	3	3	3	2	2	0	2	0	9	7	-.196820098663949	.640475285877076	-.548979226223932	-.351607626856349
6	1	7	1	1	1	1	0	3	3	1	3	3	2	4	0	0	3	0	9	7	-.196820098663949	.640475285877076	-.548979226223932	-.351607626856349
6	1	8	2	1	2	1	0	2	2	1	3	3	3	2	2	0	2	0	9	7	-.196820098663949	.640475285877076	-.548979226223932	-.351607626856349
1	10	9	2	1	2	1	0	1	2	1	3	3	2	1	2	0	4	0	9	7	-.196820098663949	.640475285877076	-.548979226223932	-.351607626856349
1	10	9	2	1	2	1	0	2	2	2	3	2	2	3	2	0	2	0	9	7	-.196820098663949	.640475285877076	-.548979226223932	-.351607626856349
6	8	7	1	1	1	1	0	4	4	2	3	2	2	3	2	0	2	0	9	7	-.196820098663949	.640475285877076	-.548979226223932	-.351607626856349
6	8	8	2	1	1	1	0	2	2	1	3	3	3	3	0	0	3	0	9	7	-.196820098663949	.640475285877076	-.548979226223932	-.351607626856349
1	10	9	2	1	2	1	0	2	2	1	3	3	3	2	0	3	1	0	9	7	-.196820098663949	.640475285877076	-.548979226223932	-.351607626856349
1	10	9	2	1	2	1	0	2	1	1	3	3	0	2	2	0	3	2	9	7	-.196820098663949	.640475285877076	-.548979226223932	-.351607626856349
1	10	9	2	1	2	1	0	3	2	2	2	3	2	3	2	0	2	0	9	7	-.196820098663949	.640475285877076	-.548979226223932	-.351607626856349
6	2	8	1	1	2	1	0	3	3	2	3	2	2	3	2	0	2	0	9	7	-.196820098663949	.640475285877076	-.548979226223932	-.351607626856349
6	2	8	1	1	2	1	0	2	2	2	2	3	2	2	2	2	0	1	9	7	-.196820098663949	.640475285877076	-.548979226223932	-.351607626856349
4	4	9	2	1	2	1	0	4	4	2	3	2	3	3	0	0	3	0	9	7	-.196820098663949	.640475285877076	-.548979226223932	-.351607626856349
4	4	8	2	1	2	1	0	3	3	2	3	2	2	2	0	2	3	0	9	7	-.196820098663949	.640475285877076	-.548979226223932	-.351607626856349
4	4	9	1	1	2	1	0	3	3	1	3	3	0	2	2	2	1	2	9	7	-.196820098663949	.640475285877076	-.548979226223932	-.351607626856349
4	4	8	2	1	2	1	0	3	3	1	3	3	2	3	0	2	2	0	9	7	-.196820098663949	.640475285877076	-.548979226223932	-.351607626856349
4	4	9	1	1	2	2	0	3	2	3	2	2	2	2	2	0	3	0	9	7	-.196820098663949	.640475285877076	-.548979226223932	-.351607626856349
4	4	8	1	1	2	1	0	3	2	1	3	3	3	1	4	0	1	0	9	7	-.196820098663949	.640475285877076	-.548979226223932	-.351607626856349
6	8	8	2	1	2	1	0	3	3	2	3	2	2	3	2	0	2	0	9	7	-.196820098663949	.640475285877076	-.548979226223932	-.351607626856349
2	16	7	1	1	2	1	0	3	3	2	3	2	3	2	2	0	2	0	9	7	-.196820098663949	.640475285877076	-.548979226223932	-.351607626856349
2	16	7	1	1	2	1	0	5	3	2	3	2	2	2	2	0	3	0	9	7	-.196820098663949	.640475285877076	-.548979226223932	-.351607626856349
1	10	9	1	1	2	1	0	4	6	2	2	3	2	4	2	1	0	0	9	7	-.196820098663949	.640475285877076	-.548979226223932	-.351607626856349
1	10	9	1	1	2	1	0	2	1	1	3	3	2	3	0	2	2	0	9	7	-.196820098663949	.640475285877076	-.548979226223932	-.351607626856349
2	13	8	1	1	2	1	0	3	3	3	2	2	2	2	0	2	3	0	9	7	-.196820098663949	.640475285877076	-.548979226223932	-.351607626856349
2	13	8	1	1	2	1	0	2	2	1	3	3	2	2	3	0	2	0	9	7	-.196820098663949	.640475285877076	-.548979226223932	-.351607626856349
4	14	8	2	1	1	1	0	2	3	2	2	3	2	3	0	0	3	0	8	7	-.398305818630734	.640475285877076	-.548979226223932	-.351607626856349
2	12	9	1	1	2	1	0	3	4	1	3	3	2	2	2	0	2	0	8	7	-.398305818630734	.640475285877076	-.548979226223932	-.351607626856349
2	16	7	2	1	2	1	0	2	4	1	3	3	3	2	0	0	3	0	8	7	-.398305818630734	.640475285877076	-.548979226223932	-.351607626856349
2	16	8	1	1	2	1	0	3	2	1	3	3	2	3	2	0	1	0	8	7	-.398305818630734	.640475285877076	-.548979226223932	-.351607626856349
6	2	7	2	1	2	2	0	2	3	1	3	3	3	1	3	0	1	0	8	7	-.398305818630734	.640475285877076	-.548979226223932	-.351607626856349
5	7	8	2	1	1	1	0	3	4	2	2	3	3	2	0	0	1	2	8	7	-.398305818630734	.640475285877076	-.548979226223932	-.351607626856349
5	7	7	1	1	1	1	0	2	3	2	3	2	2	3	2	0	1	0	8	7	-.398305818630734	.640475285877076	-.548979226223932	-.351607626856349
2	6	8	1	1	1	1	0	3	2	1	3	3	2	3	1	0	2	0	8	7	-.398305818630734	.640475285877076	-.548979226223932	-.351607626856349
2	6	8	1	1	1	1	0	3	3	2	2	3	2	2	0	2	2	0	8	7	-.398305818630734	.640475285877076	-.548979226223932	-.351607626856349
6	8	8	2	1	2	1	0	2	3	2	3	2	2	2	2	0	2	0	8	7	-.398305818630734	.640475285877076	-.548979226223932	-.351607626856349
6	8	7	1	1	2	1	0	5	5	1	3	3	2	2	0	3	0	1	8	7	-.398305818630734	.640475285877076	-.548979226223932	-.351607626856349
6	8	7	1	1	2	1	0	2	3	1	3	3	3	1	1	0	3	0	8	7	-.398305818630734	.640475285877076	-.548979226223932	-.351607626856349
6	1	8	2	1	2	1	0	2	2	2	3	2	2	2	2	0	2	0	8	7	-.398305818630734	.640475285877076	-.548979226223932	-.351607626856349
1	10	9	2	1	2	1	0	2	1	1	3	3	3	2	0	0	3	0	8	7	-.398305818630734	.640475285877076	-.548979226223932	-.351607626856349
1	10	9	1	1	2	1	0	3	2	1	3	3	2	4	0	0	2	0	8	7	-.398305818630734	.640475285877076	-.548979226223932	-.351607626856349
1	10	9	1	1	2	1	0	3	1	1	3	3	2	2	2	0	2	0	8	7	-.398305818630734	.640475285877076	-.548979226223932	-.351607626856349
1	10	9	2	1	2	1	0	1	1	2	2	3	3	1	0	2	2	0	8	7	-.398305818630734	.640475285877076	-.548979226223932	-.351607626856349
1	10	9	1	1	2	1	0	2	2	1	3	3	3	2	0	0	3	0	8	7	-.398305818630734	.640475285877076	-.548979226223932	-.351607626856349
6	2	8	2	1	2	1	0	2	4	2	3	2	2	2	2	0	2	0	8	7	-.398305818630734	.640475285877076	-.548979226223932	-.351607626856349
4	4	9	1	1	2	1	0	3	3	2	2	3	2	2	2	0	2	0	8	7	-.398305818630734	.640475285877076	-.548979226223932	-.351607626856349
4	4	9	1	1	2	1	0	3	3	2	3	2	2	2	2	0	2	0	8	7	-.398305818630734	.640475285877076	-.548979226223932	-.351607626856349
4	4	9	2	1	2	1	0	3	3	2	3	2	2	1	2	0	3	0	8	7	-.398305818630734	.640475285877076	-.548979226223932	-.351607626856349
4	4	7	2	1	2	1	0	2	2	1	3	3	0	2	2	2	0	2	8	7	-.398305818630734	.640475285877076	-.548979226223932	-.351607626856349
4	4	7	1	1	2	1	0	3	2	1	3	3	2	2	2	0	2	0	8	7	-.398305818630734	.640475285877076	-.548979226223932	-.351607626856349
4	4	8	1	1	2	1	0			2	2	3	3	1	2	0	2	0	8	7	-.398305818630734	.640475285877076	-.548979226223932	-.351607626856349
6	8	7	1	1	2	1	0	2	2	1	3	3	2	2	0	2	2	0	8	7	-.398305818630734	.640475285877076	-.548979226223932	-.351607626856349
2	13	8	1	1	3	1	0	3	2	1	3	3	2	2	2	0	2	0	8	7	-.398305818630734	.640475285877076	-.548979226223932	-.351607626856349
2	13	8	2	1	3	1	0	2	2	1	3	3	2	2	2	0	2	0	8	7	-.398305818630734	.640475285877076	-.548979226223932	-.351607626856349
2	13	8	2	1	3	2	0	3	2	2	2	3	2	2	0	0	2	2	8	7	-.398305818630734	.640475285877076	-.548979226223932	-.351607626856349
4	14	8	2	1	1	1	0	3	2	3	2	2	2	1	0	2	2	0	7	7	-.599791538597519	.640475285877076	-.548979226223932	-.351607626856349
4	14	9	1	1	1	1	0	3	3	2	2	3	2	0	2	2	0	1	7	7	-.599791538597519	.640475285877076	-.548979226223932	-.351607626856349
2	16	8	1	1	2	1	0	3	3	2	3	2	2	3	0	0	2	0	7	7	-.599791538597519	.640475285877076	-.548979226223932	-.351607626856349
2	12	7	2	1	2	1	0	3	2	1	3	3	2	3	0	0	2	0	7	7	-.599791538597519	.640475285877076	-.548979226223932	-.351607626856349
6	2	7	1	1	2	1	0	3	2	1	3	3	3	2	0	0	2	0	7	7	-.599791538597519	.640475285877076	-.548979226223932	-.351607626856349
4	4	9	2	1	1	1	0	3	3	2	3	2	0	3	2	0	2	0	7	7	-.599791538597519	.640475285877076	-.548979226223932	-.351607626856349
5	7	8	2	1	1	1	0	4	2	2	2	3	2	2	0	0	3	0	7	7	-.599791538597519	.640475285877076	-.548979226223932	-.351607626856349
6	8	7	2	1	2	1	0	2	1	2	2	3	0	1	0	1	3	2	7	7	-.599791538597519	.640475285877076	-.548979226223932	-.351607626856349
6	8	8	1	1	2	1	0	2	4	2	3	2	2	3	0	0	2	0	7	7	-.599791538597519	.640475285877076	-.548979226223932	-.351607626856349
6	8	8	2	1	2	1	0	6	3	1	3	3	2	3	2	0	0	0	7	7	-.599791538597519	.640475285877076	-.548979226223932	-.351607626856349
6	1	8	1	1	2	1	0	2	1	1	3	3	0	2	2	2	1	0	7	7	-.599791538597519	.640475285877076	-.548979226223932	-.351607626856349
6	8	8	1	1	1	1	0	3	3	1	3	3	1	1	0	2	3	0	7	7	-.599791538597519	.640475285877076	-.548979226223932	-.351607626856349
1	10	9	2	1	2	1	0	2	1	1	3	3	2	2	0	0	3	0	7	7	-.599791538597519	.640475285877076	-.548979226223932	-.351607626856349
1	10	9	2	1	2	1	0	2	1	2	3	2	0	2	2	0	3	0	7	7	-.599791538597519	.640475285877076	-.548979226223932	-.351607626856349
6	2	8	2	1	2	1	0	4	2	2	3	2	2	3	0	0	2	0	7	7	-.599791538597519	.640475285877076	-.548979226223932	-.351607626856349
6	2	8	1	1	2	1	0	3	3	2	3	2	2	0	3	0	2	0	7	7	-.599791538597519	.640475285877076	-.548979226223932	-.351607626856349
4	4	8	2	1	2	1	0	3	3	1	3	3	3	2	0	0	2	0	7	7	-.599791538597519	.640475285877076	-.548979226223932	-.351607626856349
4	4	9	2	1	2	1	0	3	3	1	3	3	0	3	2	0	2	0	7	7	-.599791538597519	.640475285877076	-.548979226223932	-.351607626856349
4	4	7	1	1	2	1	0	3	4	2	2	3	2	2	0	0	3	0	7	7	-.599791538597519	.640475285877076	-.548979226223932	-.351607626856349
4	4	7	1	1	2	1	0	4	4	2	3	2	0	2	0	2	3	0	7	7	-.599791538597519	.640475285877076	-.548979226223932	-.351607626856349
4	4	7	2	1	2	1	0	3	3	2	3	2	0	2	2	0	3	0	7	7	-.599791538597519	.640475285877076	-.548979226223932	-.351607626856349
2	3	7	2	1	3	1	0	3	2	2	3	2	2	3	0	0	2	0	7	7	-.599791538597519	.640475285877076	-.548979226223932	-.351607626856349
2	16	8	1	1	2	1	0	2	2	1	3	3	0	3	0	1	3	0	7	7	-.599791538597519	.640475285877076	-.548979226223932	-.351607626856349
2	13	8	1	1	3	1	0	4	3	2	3	2	0	0	0	3	2	2	7	7	-.599791538597519	.640475285877076	-.548979226223932	-.351607626856349
2	16	8	1	1	2	1	0	2		2	3	2	3	2	0	0	2	0	7	7	-.599791538597519	.640475285877076	-.548979226223932	-.351607626856349
2	16	7	2	1	2	1	0	1	4	1	3	3	3	1	1	0	0	2	7	7	-.599791538597519	.640475285877076	-.548979226223932	-.351607626856349
1	10	9	1	1	2	1	0	1	2	2	3	2	2	2	0	0	3	0	7	7	-.599791538597519	.640475285877076	-.548979226223932	-.351607626856349
4	14	9	2	1	1	2	0	3	1	1	3	3	1	1	1	1	1	1	6	7	-.801277258564303	.640475285877076	-.548979226223932	-.351607626856349
4	14	9	2	1	1	1	0	6	6	1	3	3	2	2	0	0	2	0	6	7	-.801277258564303	.640475285877076	-.548979226223932	-.351607626856349
4	14	8	2	1	1	1	0	3	3	2	3	2	0	0	0	0	3	3	6	7	-.801277258564303	.640475285877076	-.548979226223932	-.351607626856349
4	14	9	2	1	1	1	0	2	3	2	3	2	2	3	0	0	1	0	6	7	-.801277258564303	.640475285877076	-.548979226223932	-.351607626856349
4	14	8	2	1	1	1	0	2	2	1	3	3	0	1	4	1	0	0	6	7	-.801277258564303	.640475285877076	-.548979226223932	-.351607626856349
2	12	8	2	1	2	1	0	4	3	2	3	2	0	1	2	3	0	0	6	7	-.801277258564303	.640475285877076	-.548979226223932	-.351607626856349
6	2	7	2	1	2	1	0	2	3	1	3	3	3	1	0	0	2	0	6	7	-.801277258564303	.640475285877076	-.548979226223932	-.351607626856349
6	2	7	1	1	2	2	0		2	2	3	2	2	1	0	0	3	0	6	7	-.801277258564303	.640475285877076	-.548979226223932	-.351607626856349
6	2	8	2	1	1	1	0	3	3	2	3	2	0	4	2	0	0	0	6	7	-.801277258564303	.640475285877076	-.548979226223932	-.351607626856349
4	4	9	2	1	1	1	0	3	3	2	3	2	0	2	2	0	2	0	6	7	-.801277258564303	.640475285877076	-.548979226223932	-.351607626856349
2	3	8	1	1	2	1	0	4	3	1	3	3	2	2	0	0	2	0	6	7	-.801277258564303	.640475285877076	-.548979226223932	-.351607626856349
2	6	8	2	1	1	1	0	3	3	1	3	3	0	1	0	1	4	0	6	7	-.801277258564303	.640475285877076	-.548979226223932	-.351607626856349
6	1	9	2	1	1	1	0	3	2	2	3	2	0	2	0	0	0	4	6	7	-.801277258564303	.640475285877076	-.548979226223932	-.351607626856349
6	1	9	1	1	1	1	0	4	3	1	3	3	2	2	0	0	2	0	6	7	-.801277258564303	.640475285877076	-.548979226223932	-.351607626856349
6	1	9	2	1	1	2	0	4	4	1	3	3	2	2	0	0	2	0	6	7	-.801277258564303	.640475285877076	-.548979226223932	-.351607626856349
6	8	8	1	1	2	1	0	4	4	2	2	3	0	2	2	0	2	0	6	7	-.801277258564303	.640475285877076	-.548979226223932	-.351607626856349
6	1	8	2	1	2	1	0	3	2	1	3	3	2	2	2	0	0	0	6	7	-.801277258564303	.640475285877076	-.548979226223932	-.351607626856349
1	10	9	2	1	2	1	0	2	3	2	3	2	2	2	2	0	0	0	6	7	-.801277258564303	.640475285877076	-.548979226223932	-.351607626856349
1	10	9	2	1	2	1	0	2	3	2	3	2	2	2	2	0	0	0	6	7	-.801277258564303	.640475285877076	-.548979226223932	-.351607626856349
1	10	9	2	1	2	1	0	1	2	1	3	3	2	2	0	0	2	0	6	7	-.801277258564303	.640475285877076	-.548979226223932	-.351607626856349
1	10	9	1	1	2	1	0	3	2	2	3	2	2	2	0	0	2	0	6	7	-.801277258564303	.640475285877076	-.548979226223932	-.351607626856349
3	5	9	2	1	2	1	0	3	2	1	3	3	4	1	0	0	1	0	6	7	-.801277258564303	.640475285877076	-.548979226223932	-.351607626856349
6	2	8	1	1	2	1	0	3	2	1	3	3	2	2	0	0	2	0	6	7	-.801277258564303	.640475285877076	-.548979226223932	-.351607626856349
6	2	8	1	1	2	1	0	1	2	1	3	3	0	4	1	1	0	0	6	7	-.801277258564303	.640475285877076	-.548979226223932	-.351607626856349
6	2	8	1	1	2	2	0	3	2	3	2	2	2	1	0	2	1	0	6	7	-.801277258564303	.640475285877076	-.548979226223932	-.351607626856349
4	4	9	2	1	2	1	0	3	3	2	3	2	1	1	1	1	1	1	6	7	-.801277258564303	.640475285877076	-.548979226223932	-.351607626856349
2	3	8	1	1	3	1	0	2	3	2	3	2	2	2	0	0	2	0	6	7	-.801277258564303	.640475285877076	-.548979226223932	-.351607626856349
6	8	8	1	1	2	1	0	2	2	1	3	3	2	2	0	0	2	0	6	7	-.801277258564303	.640475285877076	-.548979226223932	-.351607626856349
6	8	8	2	1	2	1	0	3	3	2	3	2	2	2	0	0	2	0	6	7	-.801277258564303	.640475285877076	-.548979226223932	-.351607626856349
2	13	8	2	1	3	1	0	3	2	1	3	3	2	2	2	0	0	0	6	7	-.801277258564303	.640475285877076	-.548979226223932	-.351607626856349
2	16	7	1	1	2	1	0	4	3	3	2	2	0	3	3	0	0	0	6	7	-.801277258564303	.640475285877076	-.548979226223932	-.351607626856349
2	16	8	1	1	2	1	0	3	3	1	3	3	2	2	2	0	0	0	6	7	-.801277258564303	.640475285877076	-.548979226223932	-.351607626856349
2	13	8	1	1	2	1	0	3	3	2	3	2	1	3	0	0	2	0	6	7	-.801277258564303	.640475285877076	-.548979226223932	-.351607626856349
2	13	8	2	1	2	1	0	3	2	2	3	2	1	1	1	1	1	1	6	7	-.801277258564303	.640475285877076	-.548979226223932	-.351607626856349
4	14	9	2	1	1	1	0	5	3	1	3	3	3	2	0	0	0	0	5	7	-1.00276297853109	.640475285877076	-.548979226223932	-.351607626856349
2	16	8	2	1	2	1	0	3	5	1	3	3	2	3	0	0	0	0	5	7	-1.00276297853109	.640475285877076	-.548979226223932	-.351607626856349
2	16	7	1	1	2	1	0	4	3	1	3	3	1	2	1	0	1	0	5	7	-1.00276297853109	.640475285877076	-.548979226223932	-.351607626856349
4	4	9	1	1	1	1	0	3	3	1	3	3	2	1	0	2	0	0	5	7	-1.00276297853109	.640475285877076	-.548979226223932	-.351607626856349
2	6	8	1	1	1	2	0	3	3	1	3	3	0	0	2	0	3	0	5	7	-1.00276297853109	.640475285877076	-.548979226223932	-.351607626856349
2	6	8	2	1	1	1	0	2	3	1	3	3	0	2	0	0	3	0	5	7	-1.00276297853109	.640475285877076	-.548979226223932	-.351607626856349
6	1	8	1	1	2	1	0	2	1	2	3	2	0	2	0	0	3	0	5	7	-1.00276297853109	.640475285877076	-.548979226223932	-.351607626856349
5	7	8	1	1	2	1	0	2	1	1	3	3	0	1	0	2	2	0	5	7	-1.00276297853109	.640475285877076	-.548979226223932	-.351607626856349
3	5	9	2	1	2	1	0	2	2	2	3	2	0	3	0	0	2	0	5	7	-1.00276297853109	.640475285877076	-.548979226223932	-.351607626856349
4	4	7	2	1	2	1	0	3	3	2	2	3	2	3	0	0	0	0	5	7	-1.00276297853109	.640475285877076	-.548979226223932	-.351607626856349
2	6	8	1	1	2	1	0	3	3	1	3	3	0	2	0	0	3	0	5	7	-1.00276297853109	.640475285877076	-.548979226223932	-.351607626856349
2	16	7	2	1	2	2	0	2	3	1	3	3	0	0	0	3	1	0	4	7	-1.20424869849787	.640475285877076	-.548979226223932	-.351607626856349
4	4	9	2	1	1	1	0	3	4	3	2	2	1	3	0	0	0	0	4	7	-1.20424869849787	.640475285877076	-.548979226223932	-.351607626856349
4	4	8	1	1	1	1	0	3	5	1	3	3	0	2	0	0	2	0	4	7	-1.20424869849787	.640475285877076	-.548979226223932	-.351607626856349
5	7	8	1	1	1	1	0	3	3	1	3	3	0	2	0	0	2	0	4	7	-1.20424869849787	.640475285877076	-.548979226223932	-.351607626856349
2	3	8	2	1	2	1	0	3	2	2	3	2	2	2	0	0	0	0	4	7	-1.20424869849787	.640475285877076	-.548979226223932	-.351607626856349
2	3	7	1	1	3	1	0	2	2	1	3	3	0	2	0	0	2	0	4	7	-1.20424869849787	.640475285877076	-.548979226223932	-.351607626856349
2	3	7	2	1	3	1	0	3	2	2	3	2	0	0	0	2	0	2	4	7	-1.20424869849787	.640475285877076	-.548979226223932	-.351607626856349
2	6	8	2	1	1	1	0	5	4	2	3	2	0	2	0	0	2	0	4	7	-1.20424869849787	.640475285877076	-.548979226223932	-.351607626856349
2	6	8	1	1	1	1	0	6	5	1	3	3	2	0	0	0	2	0	4	7	-1.20424869849787	.640475285877076	-.548979226223932	-.351607626856349
2	6	8	2	1	1	1	0	4	4	2	3	2	0	2	0	0	2	0	4	7	-1.20424869849787	.640475285877076	-.548979226223932	-.351607626856349
1	15	7	1	1	1	1	0	2	1	2	2	3	0	0	0	2	2	0	4	7	-1.20424869849787	.640475285877076	-.548979226223932	-.351607626856349
5	7	8	2	1	2	1	0	2	3	1	3	3	0	2	0	0	2	0	4	7	-1.20424869849787	.640475285877076	-.548979226223932	-.351607626856349
6	8	8	1	1	1	1	0	3	3	2	3	2	0	2	0	2	0	0	4	7	-1.20424869849787	.640475285877076	-.548979226223932	-.351607626856349
1	10	9	1	1	2	1	0	2	1	1	3	3	2	0	0	0	2	0	4	7	-1.20424869849787	.640475285877076	-.548979226223932	-.351607626856349
1	10	9	2	1	2	1	0	2	3	1	3	3	0	0	0	2	2	0	4	7	-1.20424869849787	.640475285877076	-.548979226223932	-.351607626856349
1	10	9	2	1	2	1	0	3	2	1	3	3	2	2	0	0	0	0	4	7	-1.20424869849787	.640475285877076	-.548979226223932	-.351607626856349
4	4	8	2	1	2	1	0	2	3	2	3	2	0	2	0	0	2	0	4	7	-1.20424869849787	.640475285877076	-.548979226223932	-.351607626856349
4	4	8	2	1	2	1	0	3	3	2	3	2	0	2	0	0	2	0	4	7	-1.20424869849787	.640475285877076	-.548979226223932	-.351607626856349
4	4	8	2	1	2	1	0	3	3	2	2	3	2	0	0	0	2	0	4	7	-1.20424869849787	.640475285877076	-.548979226223932	-.351607626856349
4	4	8	2	1	2	1	0	3	3	2	3	2	0	2	0	0	2	0	4	7	-1.20424869849787	.640475285877076	-.548979226223932	-.351607626856349
4	4	8	2	1	2	1	0	3	3	2	3	2	0	2	0	0	2	0	4	7	-1.20424869849787	.640475285877076	-.548979226223932	-.351607626856349
4	4	9	1	1	2	1	0	3	3	2	3	2	0	2	0	0	2	0	4	7	-1.20424869849787	.640475285877076	-.548979226223932	-.351607626856349
2	6	7	2	1	2	1	0	3	3	2	3	2	2	2	0	0	0	0	4	7	-1.20424869849787	.640475285877076	-.548979226223932	-.351607626856349
2	6	8	1	1	2	1	0	3	3	2	3	2	0	2	0	0	2	0	4	7	-1.20424869849787	.640475285877076	-.548979226223932	-.351607626856349
2	16	8	2	1	2	1	0	3	2	2	2	3	0	0	2	0	2	0	4	7	-1.20424869849787	.640475285877076	-.548979226223932	-.351607626856349
2	13	8	1	1	3	1	0	3	3	1	3	3	0	0	0	4	0	0	4	7	-1.20424869849787	.640475285877076	-.548979226223932	-.351607626856349
2	16	7	1	1	2	1	0	3	2	2	2	3	2	0	2	0	0	0	4	7	-1.20424869849787	.640475285877076	-.548979226223932	-.351607626856349
2	13	8	1	1	1	1	0	4	3	1	3	3	2	1	0	0	1	0	4	7	-1.20424869849787	.640475285877076	-.548979226223932	-.351607626856349
6	2	8	1	1	1	1	0	3	3	2	3	2	0	3	0	0	0	0	3	7	-1.40573441846466	.640475285877076	-.548979226223932	-.351607626856349
2	6	8	1	1	1	1	0	3	3	1	3	3	0	1	1	1	0	0	3	7	-1.40573441846466	.640475285877076	-.548979226223932	-.351607626856349
2	6	8	1	1	1	1	0	6	6	2	2	3	0	3	0	0	0	0	3	7	-1.40573441846466	.640475285877076	-.548979226223932	-.351607626856349
1	15	7	1	1	1	1	0	2	4	2	3	2	0	2	1	0	0	0	3	7	-1.40573441846466	.640475285877076	-.548979226223932	-.351607626856349
6	8	7	1	1	2	1	0	3	2	2	2	3	2	0	0	0	1	0	3	7	-1.40573441846466	.640475285877076	-.548979226223932	-.351607626856349
6	8	8	1	1	1	1	0	2	1	1	3	3	2	0	0	0	1	0	3	7	-1.40573441846466	.640475285877076	-.548979226223932	-.351607626856349
6	8	8	2	1	1	1	0	2	3	2	3	2	1	0	0	2	0	0	3	7	-1.40573441846466	.640475285877076	-.548979226223932	-.351607626856349
4	4	8	2	1	2	1	0	3	3	1	3	3	1	2	0	0	0	0	3	7	-1.40573441846466	.640475285877076	-.548979226223932	-.351607626856349
2	16	7	1	1	2	1	0	3	2	1	3	3	0	1	1	0	1	0	3	7	-1.40573441846466	.640475285877076	-.548979226223932	-.351607626856349
2	16	7	1	1	2	1	0	4	4	1	3	3	1	1	1	0	0	0	3	7	-1.40573441846466	.640475285877076	-.548979226223932	-.351607626856349
1	10	9	2	1	2	2	0	2	1	2	3	2	0	0	0	0	3	0	3	7	-1.40573441846466	.640475285877076	-.548979226223932	-.351607626856349
2	12	7	2	1	2	2	0	3	3	1	3	3	0	0	1	0	1	0	2	7	-1.60722013843144	.640475285877076	-.548979226223932	-.351607626856349
6	2	8	1	1	2	1	0	6	4	2	2	3	0	2	0	0	0	0	2	7	-1.60722013843144	.640475285877076	-.548979226223932	-.351607626856349
6	2	8	2	1	1	1	0	2	5	1	3	3	1	1	0	0	0	0	2	7	-1.60722013843144	.640475285877076	-.548979226223932	-.351607626856349
2	3	8	2	1	3	1	0	3	3	2	3	2	0	2	0	0	0	0	2	7	-1.60722013843144	.640475285877076	-.548979226223932	-.351607626856349
2	6	8	2	1	1	1	0	3	2	1	3	3	2	0	0	0	0	0	2	7	-1.60722013843144	.640475285877076	-.548979226223932	-.351607626856349
1	10	9	1	1	2	1	0	2	1	2	3	2	2	0	0	0	0	0	2	7	-1.60722013843144	.640475285877076	-.548979226223932	-.351607626856349
4	4	8	2	1	2	1	0	3	3	2	3	2	2	0	0	0	0	0	2	7	-1.60722013843144	.640475285877076	-.548979226223932	-.351607626856349
2	6	7	1	1	2	1	0	4	5	1	3	3	0	2	0	0	0	0	2	7	-1.60722013843144	.640475285877076	-.548979226223932	-.351607626856349
2	6	7	1	1	2	1	0	6	6	2	2	3	0	0	0	0	2	0	2	7	-1.60722013843144	.640475285877076	-.548979226223932	-.351607626856349
2	3	7	2	1	3	1	0	3	3	2	2	3	0	2	0	0	0	0	2	7	-1.60722013843144	.640475285877076	-.548979226223932	-.351607626856349
2	3	8	1	1	3	1	0	3	1	2	2	3	0	2	0	0	0	0	2	7	-1.60722013843144	.640475285877076	-.548979226223932	-.351607626856349
2	3	7	2	1	3	1	0	2	2	1	3	3	0	2	0	0	0	0	2	7	-1.60722013843144	.640475285877076	-.548979226223932	-.351607626856349
6	8	7	1	1	2	1	0	3	4	2	3	2	0	0	0	0	2	0	2	7	-1.60722013843144	.640475285877076	-.548979226223932	-.351607626856349
2	13	8	1	1	3	1	0	3	3	2	3	2	0	0	0	0	2	0	2	7	-1.60722013843144	.640475285877076	-.548979226223932	-.351607626856349
2	16	7	2	1	2	1	0	2	3	1	3	3	0	2	0	0	0	0	2	7	-1.60722013843144	.640475285877076	-.548979226223932	-.351607626856349
2	13	8	2	1	1	1	0	3	3	2	2	3	1	1	0	0	0	0	2	7	-1.60722013843144	.640475285877076	-.548979226223932	-.351607626856349
1	10	9	2	1	2	2	0	2	1	2	3	2	0	0	0	0	2	0	2	7	-1.60722013843144	.640475285877076	-.548979226223932	-.351607626856349
2	16	8	2	1	2	1	0	3	3	2	3	2	0	0	0	0	1	0	1	7	-1.80870585839823	.640475285877076	-.548979226223932	-.351607626856349
2	16	8	1	1	2	1	0	6	5	2	3	2	0	0	0	0	1	0	1	7	-1.80870585839823	.640475285877076	-.548979226223932	-.351607626856349
5	7	8	1	1	1	1	0	2	3	2	3	2	0	0	0	0	1	0	1	7	-1.80870585839823	.640475285877076	-.548979226223932	-.351607626856349
5	7	8	2	1	1	1	0	5	5	1	3	3	0	0	0	0	0	1	1	7	-1.80870585839823	.640475285877076	-.548979226223932	-.351607626856349
6	1	7	1	1	1	1	0	4	6	2	2	3	0	1	0	0	0	0	1	7	-1.80870585839823	.640475285877076	-.548979226223932	-.351607626856349
6	8	7	1	1	1	1	0	4	4	2	3	2	1	0	0	0	0	0	1	7	-1.80870585839823	.640475285877076	-.548979226223932	-.351607626856349
2	16	8	1	1	2	1	0	3	3	1	3	3	1	0	0	0	0	0	1	7	-1.80870585839823	.640475285877076	-.548979226223932	-.351607626856349
6	2	8	2	1	2	1	0	2	3	2	3	3	4	3	2	4	4	4	21	8	2.22100854093747	1.25260166565796	-.548979226223932	-.687652293179714
1	10	9	1	1	2	1	0	2	1	3	3	2	3	4	3	4	3	4	21	8	2.22100854093747	1.25260166565796	-.548979226223932	-.687652293179714
6	2	8	2	1	1	1	0	2	2	2	3	3	4	4	4	3	3	2	20	8	2.01952282097068	1.25260166565796	-.548979226223932	-.687652293179714
2	11	7	2	1	2	1	0	5	5	2	3	3	3	3	3	3	3	4	19	8	1.8180371010039	1.25260166565796	-.548979226223932	-.687652293179714
2	13	8	1	1	1	1	0	2	3	2	3	3	4	4	4	3	2	2	19	8	1.8180371010039	1.25260166565796	-.548979226223932	-.687652293179714
2	11	7	1	1	2	1	0	5	4	2	3	3	3	3	3	3	3	3	18	8	1.61655138103711	1.25260166565796	-.548979226223932	-.687652293179714
6	1	7	1	1	1	2	0	3	3	2	3	3	3	3	3	3	3	3	18	8	1.61655138103711	1.25260166565796	-.548979226223932	-.687652293179714
1	15	7	2	1	1	1	0	6	3	2	3	3	1	4	4	4	4	1	18	8	1.61655138103711	1.25260166565796	-.548979226223932	-.687652293179714
1	10	9	2	1	2	1	0	3	3	2	3	3	3	2	2	4	3	4	18	8	1.61655138103711	1.25260166565796	-.548979226223932	-.687652293179714
4	4	9	2	1	2	1	0	3	3	2	3	3	3	4	3	3	3	2	18	8	1.61655138103711	1.25260166565796	-.548979226223932	-.687652293179714
1	10	9	2	1	2	2	0	2		3	3	2	3	2	4	3	3	2	17	8	1.41506566107033	1.25260166565796	-.548979226223932	-.687652293179714
4	14	9	1	1	1	1	0	2	4	2	3	3	3	3	3	4	1	2	16	8	1.21357994110354	1.25260166565796	-.548979226223932	-.687652293179714
4	14	8	1	1	1	1	0	3	3	2	3	3	3	3	3	3	2	2	16	8	1.21357994110354	1.25260166565796	-.548979226223932	-.687652293179714
4	14	8	1	1	1	1	0	3	4	3	3	2	4	4	3	2	1	2	16	8	1.21357994110354	1.25260166565796	-.548979226223932	-.687652293179714
4	4	9	1	1	1	1	0	3	3	2	3	3	4	2	2	4	1	3	16	8	1.21357994110354	1.25260166565796	-.548979226223932	-.687652293179714
4	4	8	2	1	1	1	0	3	3	2	3	3	3	3	3	2	1	4	16	8	1.21357994110354	1.25260166565796	-.548979226223932	-.687652293179714
4	4	8	1	1	2	1	0	3	3	2	3	3	3	4	4	0	3	2	16	8	1.21357994110354	1.25260166565796	-.548979226223932	-.687652293179714
1	10	9	1	1	2	1	0	6	4	2	3	3	2	3	3	3	2	3	16	8	1.21357994110354	1.25260166565796	-.548979226223932	-.687652293179714
4	4	8	2	1	1	1	0	3	3	2	3	3	3	4	2	2	4	0	15	8	1.01209422113676	1.25260166565796	-.548979226223932	-.687652293179714
4	4	9	2	1	1	1	0	2	3	2	3	3	3	2	3	3	1	3	15	8	1.01209422113676	1.25260166565796	-.548979226223932	-.687652293179714
1	15	7	2	1	1	1	0	2	3	2	3	3	4	2	0	4	1	4	15	8	1.01209422113676	1.25260166565796	-.548979226223932	-.687652293179714
6	8	7	2	1	2	1	0	2	4	2	3	3	4	4	3	1	1	2	15	8	1.01209422113676	1.25260166565796	-.548979226223932	-.687652293179714
6	8	8	1	1	1	1	0	3	3	2	3	3	3	3	4	2	3	0	15	8	1.01209422113676	1.25260166565796	-.548979226223932	-.687652293179714
6	2	8	2	1	2	1	0	3	3	2	3	3	3	3	2	1	3	3	15	8	1.01209422113676	1.25260166565796	-.548979226223932	-.687652293179714
6	2	8	2	1	2	1	0	2	2	2	3	3	3	3	2	2	3	2	15	8	1.01209422113676	1.25260166565796	-.548979226223932	-.687652293179714
4	4	8	2	1	2	1	0	2	2	2	3	3	2	1	4	3	1	4	15	8	1.01209422113676	1.25260166565796	-.548979226223932	-.687652293179714
4	4	8	2	1	2	1	0	3	2	2	3	3	3	3	2	0	4	3	15	8	1.01209422113676	1.25260166565796	-.548979226223932	-.687652293179714
6	8	7	2	1	2	2	0	2	2	2	3	3	4	3	0	1	4	3	15	8	1.01209422113676	1.25260166565796	-.548979226223932	-.687652293179714
2	16	8	2	1	2	1	0	4	2	2	3	3	3	3	4	2	3	0	15	8	1.01209422113676	1.25260166565796	-.548979226223932	-.687652293179714
2	13	8	1	1	2	1	0	6	6	3	3	2	3	4	4	0	0	4	15	8	1.01209422113676	1.25260166565796	-.548979226223932	-.687652293179714
4	14	9	1	1	1	1	0	3	2	2	3	3	2	3	2	3	2	2	14	8	.810608501169974	1.25260166565796	-.548979226223932	-.687652293179714
4	14	9	2	1	1	1	0	3	4	2	3	3	2	2	3	2	3	2	14	8	.810608501169974	1.25260166565796	-.548979226223932	-.687652293179714
6	2	8	2	1	1	1	0	3	3	2	3	3	3	1	2	4	2	2	14	8	.810608501169974	1.25260166565796	-.548979226223932	-.687652293179714
4	4	9	2	1	1	1	0	3	3	2	3	3	2	4	3	2	1	2	14	8	.810608501169974	1.25260166565796	-.548979226223932	-.687652293179714
6	1	7	2	1	1	1	0	3	4	2	3	3	3	3	3	0	3	2	14	8	.810608501169974	1.25260166565796	-.548979226223932	-.687652293179714
6	8	7	1	1	2	1	0	2	2	2	3	3	3	2	2	2	2	3	14	8	.810608501169974	1.25260166565796	-.548979226223932	-.687652293179714
5	7	8	1	1	2	2	0	3	3	3	3	2	3	2	2	2	2	3	14	8	.810608501169974	1.25260166565796	-.548979226223932	-.687652293179714
1	10	9	1	1	2	1	0	3	2	2	3	3	3	2	2	2	3	2	14	8	.810608501169974	1.25260166565796	-.548979226223932	-.687652293179714
2	16	8	1	1	2	2	0	3	3	2	3	3	0	3	4	4	0	2	13	8	.609122781203189	1.25260166565796	-.548979226223932	-.687652293179714
6	2	8	2	1	1	1	0	5	6	2	3	3	3	3	1	2	2	2	13	8	.609122781203189	1.25260166565796	-.548979226223932	-.687652293179714
4	4	9	2	1	1	1	0	3	2	2	3	3	2	3	2	2	2	2	13	8	.609122781203189	1.25260166565796	-.548979226223932	-.687652293179714
6	1	9	2	1	1	1	0	3	1	2	3	3	4	4	3	0	2	0	13	8	.609122781203189	1.25260166565796	-.548979226223932	-.687652293179714
6	1	9	1	1	1	2	0	2	3	2	3	3	3	3	2	1	2	2	13	8	.609122781203189	1.25260166565796	-.548979226223932	-.687652293179714
6	1	7	2	1	1	1	0	5	5	2	3	3	3	4	3	0	3	0	13	8	.609122781203189	1.25260166565796	-.548979226223932	-.687652293179714
1	15	7	1	1	1	1	0	3	1	2	3	3	0	2	3	4	1	3	13	8	.609122781203189	1.25260166565796	-.548979226223932	-.687652293179714
1	15	7	2	1	1	1	0	3	3	2	3	3	3	3	1	2	4	0	13	8	.609122781203189	1.25260166565796	-.548979226223932	-.687652293179714
6	8	7	2	1	2	1	0	3	3	2	3	3	2	4	2	0	2	3	13	8	.609122781203189	1.25260166565796	-.548979226223932	-.687652293179714
5	7	8	2	1	2	1	0	2	2	2	3	3	3	3	2	2	3	0	13	8	.609122781203189	1.25260166565796	-.548979226223932	-.687652293179714
6	2	8	1	1	2	1	0	4	1	2	3	3	4	3	0	2	4	0	13	8	.609122781203189	1.25260166565796	-.548979226223932	-.687652293179714
4	4	9	2	1	2	2	0	3	3	2	3	3	2	4	3	0	4	0	13	8	.609122781203189	1.25260166565796	-.548979226223932	-.687652293179714
2	16	8	1	1	2	1	0	3		2	3	3	3	4	2	2	2	0	13	8	.609122781203189	1.25260166565796	-.548979226223932	-.687652293179714
4	14	9	1	1	1	1	0	2	3	2	3	3	3	3	2	3	1	0	12	8	.407637061236405	1.25260166565796	-.548979226223932	-.687652293179714
2	12	8	1	1	2	1	0	5	4	2	3	3	0	2	2	2	2	4	12	8	.407637061236405	1.25260166565796	-.548979226223932	-.687652293179714
2	12	7	1	1	2	2	0	2	3	2	3	3	3	2	2	2	3	0	12	8	.407637061236405	1.25260166565796	-.548979226223932	-.687652293179714
2	16	7	1	1	2	1	0	2		2	3	3	2	4	2	0	4	0	12	8	.407637061236405	1.25260166565796	-.548979226223932	-.687652293179714
2	16	7	2	1	2	1	0	5	4	2	3	3	2	3	2	2	3	0	12	8	.407637061236405	1.25260166565796	-.548979226223932	-.687652293179714
6	2	8	1	1	2	1	0	2	2	2	3	3	3	3	2	2	2	0	12	8	.407637061236405	1.25260166565796	-.548979226223932	-.687652293179714
2	11	8	1	1	2	1	0	5	4	2	3	3	2	2	2	2	2	2	12	8	.407637061236405	1.25260166565796	-.548979226223932	-.687652293179714
5	7	7	2	1	1	1	0	2	1	2	3	3	2	2	2	2	2	2	12	8	.407637061236405	1.25260166565796	-.548979226223932	-.687652293179714
5	7	7	2	1	1	1	0	3	5	2	3	3	1	3	4	0	2	2	12	8	.407637061236405	1.25260166565796	-.548979226223932	-.687652293179714
6	1	7	1	1	1	1	0	2	2	2	3	3	4	4	3	0	1	0	12	8	.407637061236405	1.25260166565796	-.548979226223932	-.687652293179714
6	1	7	1	1	1	1	0	2	3	2	3	3	2	2	3	2	1	2	12	8	.407637061236405	1.25260166565796	-.548979226223932	-.687652293179714
6	8	8	2	1	2	1	0	3	3	2	3	3	4	3	2	0	3	0	12	8	.407637061236405	1.25260166565796	-.548979226223932	-.687652293179714
6	2	8	1	1	2	1	0	3	3	2	3	3	2	2	2	2	2	2	12	8	.407637061236405	1.25260166565796	-.548979226223932	-.687652293179714
4	4	8	2	1	2	1	0	2	2	3	3	2	3	2	0	2	1	4	12	8	.407637061236405	1.25260166565796	-.548979226223932	-.687652293179714
2	16	7	2	1	2	1	0	2	3	2	3	3	2	2	2	2	2	2	12	8	.407637061236405	1.25260166565796	-.548979226223932	-.687652293179714
1	10	9	2	1	2	1	0	2	1	2	3	3	2	2	0	4	2	2	12	8	.407637061236405	1.25260166565796	-.548979226223932	-.687652293179714
1	10	9	2	1	2	1	0	2	3	2	3	3	3	3	2	2	2	0	12	8	.407637061236405	1.25260166565796	-.548979226223932	-.687652293179714
4	14	9	1	1	1	1	0	3	3	2	3	3	4	1	2	0	4	0	11	8	.20615134126962	1.25260166565796	-.548979226223932	-.687652293179714
4	14	9	2	1	1	1	0	2	2	3	2	3	2	2	2	2	0	3	11	8	.20615134126962	1.25260166565796	-.548979226223932	-.687652293179714
2	16	8	1	1	2	1	0	5	3	2	3	3	3	2	2	2	2	0	11	8	.20615134126962	1.25260166565796	-.548979226223932	-.687652293179714
2	16	7	1	1	2	1	0	3	3	2	3	3	3	4	0	0	4	0	11	8	.20615134126962	1.25260166565796	-.548979226223932	-.687652293179714
6	2	8	1	1	1	1	0	5	5	2	3	3	3	3	3	0	2	0	11	8	.20615134126962	1.25260166565796	-.548979226223932	-.687652293179714
4	4	8	2	1	1	1	0	3	3	2	3	3	2	0	2	3	4	0	11	8	.20615134126962	1.25260166565796	-.548979226223932	-.687652293179714
2	3	8	2	1	3	1	0	3	2	2	3	3	2	3	2	2	2	0	11	8	.20615134126962	1.25260166565796	-.548979226223932	-.687652293179714
6	1	7	1	1	1	1	0	4	2	3	2	3	2	3	0	3	3	0	11	8	.20615134126962	1.25260166565796	-.548979226223932	-.687652293179714
6	8	8	2	1	2	1	0	3	3	3	3	2	1	1	3	3	3	0	11	8	.20615134126962	1.25260166565796	-.548979226223932	-.687652293179714
6	8	7	1	1	2	1	0	3	2	2	3	3	2	3	2	0	4	0	11	8	.20615134126962	1.25260166565796	-.548979226223932	-.687652293179714
6	8	8	2	1	1	1	0	2	3	2	3	3	2	2	2	0	3	2	11	8	.20615134126962	1.25260166565796	-.548979226223932	-.687652293179714
4	4	8	1	1	2	1	0	3	4	2	3	3	2	3	0	1	3	2	11	8	.20615134126962	1.25260166565796	-.548979226223932	-.687652293179714
4	4	9	2	1	2	1	0	3	3	2	3	3	2	1	2	2	2	2	11	8	.20615134126962	1.25260166565796	-.548979226223932	-.687652293179714
4	4	9	2	1	2	1	0	2	2	2	3	3	4	1	0	0	4	2	11	8	.20615134126962	1.25260166565796	-.548979226223932	-.687652293179714
4	4	8	1	1	2	1	0	3	3	2	3	3	2	2	2	0	3	2	11	8	.20615134126962	1.25260166565796	-.548979226223932	-.687652293179714
4	4	8	1	1	2	1	0	3	2	2	3	3	2	3	2	2	2	0	11	8	.20615134126962	1.25260166565796	-.548979226223932	-.687652293179714
1	10	9	2	1	2	1	0	2	2	3	2	3	3	2	4	0	2	0	11	8	.20615134126962	1.25260166565796	-.548979226223932	-.687652293179714
1	10	9	2	1	2	1	0	2	1	2	3	3	2	2	2	2	3	0	11	8	.20615134126962	1.25260166565796	-.548979226223932	-.687652293179714
4	14	9	2	1	1	1	0	4	6	2	3	3	3	2	1	0	4	0	10	8	.00466562130283523	1.25260166565796	-.548979226223932	-.687652293179714
4	14	8	1	1	1	1	0	2	1	2	3	3	3	0	0	3	2	2	10	8	.00466562130283523	1.25260166565796	-.548979226223932	-.687652293179714
4	14	9	2	1	1	1	0	2	3	2	3	3	3	1	4	0	2	0	10	8	.00466562130283523	1.25260166565796	-.548979226223932	-.687652293179714
2	16	8	1	1	2	1	0	3	3	2	3	3	2	3	0	1	2	2	10	8	.00466562130283523	1.25260166565796	-.548979226223932	-.687652293179714
2	16	7	1	1	2	1	0	2	2	2	3	3	2	3	3	0	2	0	10	8	.00466562130283523	1.25260166565796	-.548979226223932	-.687652293179714
6	2	7	2	1	2	1	0	2	2	2	3	3	1	4	3	0	2	0	10	8	.00466562130283523	1.25260166565796	-.548979226223932	-.687652293179714
6	2	7	1	1	2	1	0	4	3	2	3	3	3	3	2	0	2	0	10	8	.00466562130283523	1.25260166565796	-.548979226223932	-.687652293179714
6	2	8	2	1	1	1	0	3	3	2	3	3	3	3	2	2	0	0	10	8	.00466562130283523	1.25260166565796	-.548979226223932	-.687652293179714
6	2	8	1	1	1	1	0	2	4	2	3	3	2	2	3	0	3	0	10	8	.00466562130283523	1.25260166565796	-.548979226223932	-.687652293179714
6	2	8	2	1	1	1	0	3	2	2	3	3	3	3	2	0	2	0	10	8	.00466562130283523	1.25260166565796	-.548979226223932	-.687652293179714
2	11	8	2	1	2	1	0	5	5	2	3	3	2	2	2	2	2	0	10	8	.00466562130283523	1.25260166565796	-.548979226223932	-.687652293179714
2	6	8	2	1	2	1	0	3	3	2	3	3	2	1	1	2	4	0	10	8	.00466562130283523	1.25260166565796	-.548979226223932	-.687652293179714
2	6	8	2	1	1	1	0	5	4	3	3	2	2	0	2	2	2	2	10	8	.00466562130283523	1.25260166565796	-.548979226223932	-.687652293179714
6	1	9	2	1	1	1	0	6	4	3	3	2	3	3	2	0	2	0	10	8	.00466562130283523	1.25260166565796	-.548979226223932	-.687652293179714
1	15	7	2	1	1	1	0	3	3	2	3	3	2	2	3	0	3	0	10	8	.00466562130283523	1.25260166565796	-.548979226223932	-.687652293179714
6	8	7	2	1	2	1	0	3	4	2	3	3	2	3	1	3	1	0	10	8	.00466562130283523	1.25260166565796	-.548979226223932	-.687652293179714
6	8	8	2	1	2	1	0	3	3	2	3	3	2	3	2	0	3	0	10	8	.00466562130283523	1.25260166565796	-.548979226223932	-.687652293179714
5	7	7	1	1	2	1	0	3	3	3	2	3	2	2	3	0	3	0	10	8	.00466562130283523	1.25260166565796	-.548979226223932	-.687652293179714
4	4	8	1	1	2	1	0	3	3	3	3	2	3	4	0	1	1	1	10	8	.00466562130283523	1.25260166565796	-.548979226223932	-.687652293179714
4	4	8	2	1	2	1	0	3	4	2	3	3	3	3	2	0	2	0	10	8	.00466562130283523	1.25260166565796	-.548979226223932	-.687652293179714
2	3	7	1	1	3	1	0	3	2	2	3	3	3	2	2	1	2	0	10	8	.00466562130283523	1.25260166565796	-.548979226223932	-.687652293179714
2	3	7	1	1	3	1	0	2	2	2	3	3	2	1	3	0	4	0	10	8	.00466562130283523	1.25260166565796	-.548979226223932	-.687652293179714
2	16	8	2	1	2	2	0	3	3	2	3	3	3	3	2	0	2	0	10	8	.00466562130283523	1.25260166565796	-.548979226223932	-.687652293179714
1	10	9	2	1	2	2	0	2	2	2	3	3	2	2	2	0	2	2	10	8	.00466562130283523	1.25260166565796	-.548979226223932	-.687652293179714
4	14	8	1	1	1	1	0	2	2	2	3	3	0	2	0	3	4	0	9	8	-.196820098663949	1.25260166565796	-.548979226223932	-.687652293179714
2	16	8	1	1	2	2	0	1	4	2	3	3	3	3	3	0	0	0	9	8	-.196820098663949	1.25260166565796	-.548979226223932	-.687652293179714
6	2	8	2	1	1	2	0		5	2	3	3	2	3	0	0	4	0	9	8	-.196820098663949	1.25260166565796	-.548979226223932	-.687652293179714
2	3	8	2	1	2	1	0	3	1	2	3	3	3	2	2	0	2	0	9	8	-.196820098663949	1.25260166565796	-.548979226223932	-.687652293179714
2	6	7	2	1	2	1	0	3	3	2	3	3	2	3	2	0	2	0	9	8	-.196820098663949	1.25260166565796	-.548979226223932	-.687652293179714
2	6	7	2	1	2	1	0	2	3	2	3	3	2	3	2	0	2	0	9	8	-.196820098663949	1.25260166565796	-.548979226223932	-.687652293179714
2	6	8	2	1	1	1	0	4	3	2	3	3	2	3	2	0	2	0	9	8	-.196820098663949	1.25260166565796	-.548979226223932	-.687652293179714
6	8	8	2	1	2	2	0	3	2	2	3	3	3	2	2	0	2	0	9	8	-.196820098663949	1.25260166565796	-.548979226223932	-.687652293179714
6	8	8	2	1	2	1	0	3	4	2	3	3	2	3	2	0	2	0	9	8	-.196820098663949	1.25260166565796	-.548979226223932	-.687652293179714
6	8	7	2	1	2	1	0	3	3	2	3	3	2	3	2	0	2	0	9	8	-.196820098663949	1.25260166565796	-.548979226223932	-.687652293179714
6	8	7	1	1	2	1	0	2	2	2	3	3	2	1	0	2	2	2	9	8	-.196820098663949	1.25260166565796	-.548979226223932	-.687652293179714
6	8	8	2	1	2	1	0	4	5	2	3	3	4	3	2	0	0	0	9	8	-.196820098663949	1.25260166565796	-.548979226223932	-.687652293179714
6	8	7	2	1	2	1	0	3	3	2	3	3	2	3	2	0	2	0	9	8	-.196820098663949	1.25260166565796	-.548979226223932	-.687652293179714
6	1	8	1	1	2	1	0	2	2	2	3	3	2	2	3	2	0	0	9	8	-.196820098663949	1.25260166565796	-.548979226223932	-.687652293179714
1	10	9	2	1	2	1	0	3	2	3	3	2	2	3	2	0	2	0	9	8	-.196820098663949	1.25260166565796	-.548979226223932	-.687652293179714
6	2	8	2	1	2	1	0	1	2	2	3	3	3	2	0	2	2	0	9	8	-.196820098663949	1.25260166565796	-.548979226223932	-.687652293179714
4	4	9	1	1	2	1	0	3	3	2	3	3	3	2	1	0	3	0	9	8	-.196820098663949	1.25260166565796	-.548979226223932	-.687652293179714
4	4	9	2	1	2	1	0	3	4	2	3	3	2	3	2	0	2	0	9	8	-.196820098663949	1.25260166565796	-.548979226223932	-.687652293179714
4	4	7	2	1	2	1	0	3	3	2	3	3	3	3	0	0	3	0	9	8	-.196820098663949	1.25260166565796	-.548979226223932	-.687652293179714
4	4	7	1	1	2	1	0	3	3	2	3	3	0	3	2	2	2	0	9	8	-.196820098663949	1.25260166565796	-.548979226223932	-.687652293179714
2	3	7	1	1	3	1	0	3	2	2	3	3	2	2	2	0	3	0	9	8	-.196820098663949	1.25260166565796	-.548979226223932	-.687652293179714
1	10	9	1	1	2	1	0	1	1	2	3	3	2	2	3	0	2	0	9	8	-.196820098663949	1.25260166565796	-.548979226223932	-.687652293179714
1	10	9	2	1	2	1	0	2	1	2	3	3	3	3	2	1	0	0	9	8	-.196820098663949	1.25260166565796	-.548979226223932	-.687652293179714
1	10	9	1	1	2	1	0	2	2	2	3	3	3	1	0	0	2	3	9	8	-.196820098663949	1.25260166565796	-.548979226223932	-.687652293179714
4	14	9	1	1	1	1	0	3	4	2	3	3	2	3	0	0	3	0	8	8	-.398305818630734	1.25260166565796	-.548979226223932	-.687652293179714
4	14	8	1	1	1	1	0	1	1	3	3	2	3	2	0	0	3	0	8	8	-.398305818630734	1.25260166565796	-.548979226223932	-.687652293179714
6	2	8	1	1	1	1	0	3	3	2	3	3	2	2	2	0	2	0	8	8	-.398305818630734	1.25260166565796	-.548979226223932	-.687652293179714
6	2	8	2	1	1	1	0	4	4	2	3	3	2	2	2	0	2	0	8	8	-.398305818630734	1.25260166565796	-.548979226223932	-.687652293179714
6	2	8	1	1	1	1	0	2	3	3	3	2	3	4	1	0	0	0	8	8	-.398305818630734	1.25260166565796	-.548979226223932	-.687652293179714
4	4	8	1	1	1	1	0	2	2	2	3	3	3	2	0	0	3	0	8	8	-.398305818630734	1.25260166565796	-.548979226223932	-.687652293179714
5	7	8	2	1	1	1	0	3	2	2	3	3	2	2	2	0	2	0	8	8	-.398305818630734	1.25260166565796	-.548979226223932	-.687652293179714
2	3	8	2	1	2	1	0	3	3	2	3	3	2	2	2	0	2	0	8	8	-.398305818630734	1.25260166565796	-.548979226223932	-.687652293179714
6	1	7	1	1	1	1	0	5	6	2	3	3	2	2	2	2	0	0	8	8	-.398305818630734	1.25260166565796	-.548979226223932	-.687652293179714
6	8	7	1	1	2	1	0	2	3	2	3	3	0	2	1	3	0	2	8	8	-.398305818630734	1.25260166565796	-.548979226223932	-.687652293179714
6	8	7	1	1	2	1	0	5	5	2	3	3	3	3	2	0	0	0	8	8	-.398305818630734	1.25260166565796	-.548979226223932	-.687652293179714
6	8	7	1	1	2	1	0	3	2	2	3	3	0	3	2	0	3	0	8	8	-.398305818630734	1.25260166565796	-.548979226223932	-.687652293179714
3	5	8	2	1	2	1	0	3	1	2	3	3	0	1	3	1	3	0	8	8	-.398305818630734	1.25260166565796	-.548979226223932	-.687652293179714
6	8	7	2	1	1	1	0	3	2	2	3	3	0	3	0	0	3	2	8	8	-.398305818630734	1.25260166565796	-.548979226223932	-.687652293179714
1	10	9	2	1	2	1	0	3	3	2	3	3	2	2	2	0	2	0	8	8	-.398305818630734	1.25260166565796	-.548979226223932	-.687652293179714
1	10	9	2	1	2	2	0	2	1	2	3	3	2	4	0	0	2	0	8	8	-.398305818630734	1.25260166565796	-.548979226223932	-.687652293179714
3	5	9	2	1	2	1	0	3	2	2	3	3	2	2	2	0	2	0	8	8	-.398305818630734	1.25260166565796	-.548979226223932	-.687652293179714
6	2	8	1	1	2	1	0	3	3	2	3	3	2	2	2	2	0	0	8	8	-.398305818630734	1.25260166565796	-.548979226223932	-.687652293179714
4	4	9	1	1	2	1	0	4	4	3	3	2	2	2	2	0	2	0	8	8	-.398305818630734	1.25260166565796	-.548979226223932	-.687652293179714
4	4	9	1	1	2	1	0	4	3	2	3	3	2	2	2	0	2	0	8	8	-.398305818630734	1.25260166565796	-.548979226223932	-.687652293179714
4	4	9	2	1	2	1	0	3	3	2	3	3	2	2	2	0	2	0	8	8	-.398305818630734	1.25260166565796	-.548979226223932	-.687652293179714
4	4	8	1	1	2	1	0	3	3	2	3	3	2	3	0	0	3	0	8	8	-.398305818630734	1.25260166565796	-.548979226223932	-.687652293179714
2	16	7	1	1	2	1	0	4	3	2	3	3	2	3	0	0	3	0	8	8	-.398305818630734	1.25260166565796	-.548979226223932	-.687652293179714
2	16	8	1	1	2	1	0	2	3	2	3	3	2	3	0	0	3	0	8	8	-.398305818630734	1.25260166565796	-.548979226223932	-.687652293179714
2	13	8	2	1	3	1	0	4	3	2	3	3	1	3	1	1	2	0	8	8	-.398305818630734	1.25260166565796	-.548979226223932	-.687652293179714
2	13	8	2	1	3	1	0	5	3	2	3	3	2	2	0	2	2	0	8	8	-.398305818630734	1.25260166565796	-.548979226223932	-.687652293179714
2	13	8	2	1	3	1	0	6	5	2	3	3	2	2	2	0	2	0	8	8	-.398305818630734	1.25260166565796	-.548979226223932	-.687652293179714
1	10	9	1	1	2	1	0	1	1	2	3	3	0	0	0	4	4	0	8	8	-.398305818630734	1.25260166565796	-.548979226223932	-.687652293179714
1	10	9	1	1	2	2	0	1	1	2	3	3	3	2	0	0	3	0	8	8	-.398305818630734	1.25260166565796	-.548979226223932	-.687652293179714
2	12	9	1	1	2	1	0	2	2	2	3	3	2	2	0	0	3	0	7	8	-.599791538597519	1.25260166565796	-.548979226223932	-.687652293179714
2	16	7	1	1	2	1	0	2	3	2	3	3	0	0	0	3	4	0	7	8	-.599791538597519	1.25260166565796	-.548979226223932	-.687652293179714
2	16	8	1	1	2	1	0	2	3	2	3	3	0	2	3	0	2	0	7	8	-.599791538597519	1.25260166565796	-.548979226223932	-.687652293179714
6	2	8	1	1	2	1	0	2	2	2	3	3	3	4	0	0	0	0	7	8	-.599791538597519	1.25260166565796	-.548979226223932	-.687652293179714
6	2	7	2	1	2	1	0	3	2	2	3	3	2	2	0	0	3	0	7	8	-.599791538597519	1.25260166565796	-.548979226223932	-.687652293179714
6	2	8	2	1	1	1	0	3	3	2	3	3	2	3	0	0	2	0	7	8	-.599791538597519	1.25260166565796	-.548979226223932	-.687652293179714
6	2	8	2	1	1	1	0	3	4	2	3	3	3	2	0	0	2	0	7	8	-.599791538597519	1.25260166565796	-.548979226223932	-.687652293179714
6	2	8	1	1	1	2	0	3	4	2	3	3	2	3	0	0	2	0	7	8	-.599791538597519	1.25260166565796	-.548979226223932	-.687652293179714
4	4	8	1	1	1	1	0	2	3	2	3	3	3	2	0	0	2	0	7	8	-.599791538597519	1.25260166565796	-.548979226223932	-.687652293179714
4	4	9	2	1	1	1	0	3	3	2	3	3	0	2	1	0	3	1	7	8	-.599791538597519	1.25260166565796	-.548979226223932	-.687652293179714
2	3	8	1	1	2	1	0	4	4	2	3	3	0	2	2	0	3	0	7	8	-.599791538597519	1.25260166565796	-.548979226223932	-.687652293179714
1	15	7	1	1	1	1	0	2	3	2	3	3	0	2	3	0	2	0	7	8	-.599791538597519	1.25260166565796	-.548979226223932	-.687652293179714
1	15	7	1	1	1	1	0	2	2	2	3	3	2	3	0	0	2	0	7	8	-.599791538597519	1.25260166565796	-.548979226223932	-.687652293179714
1	15	7	2	1	1	1	0	2	3	2	3	3	3	4	0	0	0	0	7	8	-.599791538597519	1.25260166565796	-.548979226223932	-.687652293179714
6	8	8	1	1	2	1	0	4	3	2	3	3	0	2	2	0	3	0	7	8	-.599791538597519	1.25260166565796	-.548979226223932	-.687652293179714
6	8	8	2	1	2	1	0	3	3	2	3	3	2	3	2	0	0	0	7	8	-.599791538597519	1.25260166565796	-.548979226223932	-.687652293179714
1	10	9	2	1	2	1	0	2	1	2	3	3	2	3	0	0	2	0	7	8	-.599791538597519	1.25260166565796	-.548979226223932	-.687652293179714
1	10	9	2	1	2	1	0	2	2	2	3	3	2	1	2	0	2	0	7	8	-.599791538597519	1.25260166565796	-.548979226223932	-.687652293179714
1	10	9	2	1	2	2	0	1		2	3	3	2	0	2	0	3	0	7	8	-.599791538597519	1.25260166565796	-.548979226223932	-.687652293179714
1	10	9	1	1	2	1	0	2	2	2	3	3	2	2	0	2	1	0	7	8	-.599791538597519	1.25260166565796	-.548979226223932	-.687652293179714
4	4	8	2	1	2	1	0	2	3	2	3	3	3	2	0	0	2	0	7	8	-.599791538597519	1.25260166565796	-.548979226223932	-.687652293179714
4	4	8	2	1	2	1	0	2	3	2	3	3	2	3	0	0	2	0	7	8	-.599791538597519	1.25260166565796	-.548979226223932	-.687652293179714
4	4	8	2	1	2	1	0	3	4	2	3	3	0	0	1	2	4	0	7	8	-.599791538597519	1.25260166565796	-.548979226223932	-.687652293179714
4	4	7	1	1	2	1	0	3	3	2	3	3	2	3	0	0	2	0	7	8	-.599791538597519	1.25260166565796	-.548979226223932	-.687652293179714
2	6	7	1	1	2	1	0	3	3	2	3	3	2	3	0	0	2	0	7	8	-.599791538597519	1.25260166565796	-.548979226223932	-.687652293179714
2	16	8	2	1	2	1	0	3	3	2	3	3	2	3	0	0	2	0	7	8	-.599791538597519	1.25260166565796	-.548979226223932	-.687652293179714
2	13	8	1	1	3	1	0	3	2	2	3	3	2	2	2	0	1	0	7	8	-.599791538597519	1.25260166565796	-.548979226223932	-.687652293179714
2	13	8	1	1	3	1	0	4	5	2	3	3	2	2	0	0	3	0	7	8	-.599791538597519	1.25260166565796	-.548979226223932	-.687652293179714
2	13	8	1	1	1	1	0	6	4	2	3	3	3	4	0	0	0	0	7	8	-.599791538597519	1.25260166565796	-.548979226223932	-.687652293179714
2	13	8	2	1	1	1	0	6	5	2	3	3	2	3	0	0	2	0	7	8	-.599791538597519	1.25260166565796	-.548979226223932	-.687652293179714
4	14	9	2	1	1	1	0	3	4	2	3	3	2	2	0	0	2	0	6	8	-.801277258564303	1.25260166565796	-.548979226223932	-.687652293179714
2	12	9	2	1	2	1	0	6	4	2	3	3	2	0	2	2	0	0	6	8	-.801277258564303	1.25260166565796	-.548979226223932	-.687652293179714
2	16	7	2	1	2	1	0	3	2	2	3	3	2	4	0	0	0	0	6	8	-.801277258564303	1.25260166565796	-.548979226223932	-.687652293179714
2	16	7	2	1	2	1	0	4	4	2	3	3	2	2	0	0	2	0	6	8	-.801277258564303	1.25260166565796	-.548979226223932	-.687652293179714
6	2	8	2	1	1	2	0	6	4	2	3	3	2	3	0	0	1	0	6	8	-.801277258564303	1.25260166565796	-.548979226223932	-.687652293179714
6	2	8	2	1	1	1	0	3	3	2	3	3	2	2	0	0	2	0	6	8	-.801277258564303	1.25260166565796	-.548979226223932	-.687652293179714
6	2	8	2	1	1	1	0	6	6	2	3	3	2	2	0	0	2	0	6	8	-.801277258564303	1.25260166565796	-.548979226223932	-.687652293179714
6	2	8	2	1	1	1	0	3	3	2	3	3	2	2	0	0	2	0	6	8	-.801277258564303	1.25260166565796	-.548979226223932	-.687652293179714
4	4	8	2	1	1	1	0	3	4	2	3	3	4	0	0	0	0	2	6	8	-.801277258564303	1.25260166565796	-.548979226223932	-.687652293179714
5	7	7	2	1	1	1	0	3	3	2	3	3	0	1	0	0	4	1	6	8	-.801277258564303	1.25260166565796	-.548979226223932	-.687652293179714
5	7	7	2	1	1	2	0	2	3	2	3	3	2	2	2	0	0	0	6	8	-.801277258564303	1.25260166565796	-.548979226223932	-.687652293179714
2	6	8	2	1	1	1	0	4	3	3	3	2	2	2	0	0	2	0	6	8	-.801277258564303	1.25260166565796	-.548979226223932	-.687652293179714
6	8	8	2	1	2	1	0	2	3	2	3	3	0	2	2	0	2	0	6	8	-.801277258564303	1.25260166565796	-.548979226223932	-.687652293179714
6	8	8	2	1	2	1	0	3	2	2	3	3	2	2	0	0	2	0	6	8	-.801277258564303	1.25260166565796	-.548979226223932	-.687652293179714
6	8	7	2	1	2	1	0	3	3	2	3	3	2	2	0	0	2	0	6	8	-.801277258564303	1.25260166565796	-.548979226223932	-.687652293179714
1	10	9	1	1	2	1	0	2	2	2	3	3	2	2	2	0	0	0	6	8	-.801277258564303	1.25260166565796	-.548979226223932	-.687652293179714
1	10	9	2	1	2	1	0	2	2	2	3	3	2	2	2	0	0	0	6	8	-.801277258564303	1.25260166565796	-.548979226223932	-.687652293179714
1	10	9	2	1	2	1	0	2	2	2	3	3	2	2	0	0	2	0	6	8	-.801277258564303	1.25260166565796	-.548979226223932	-.687652293179714
4	4	8	1	1	2	1	0	3	3	2	3	3	2	2	0	0	2	0	6	8	-.801277258564303	1.25260166565796	-.548979226223932	-.687652293179714
4	4	8	1	1	2	1	0	2	2	2	3	3	2	2	0	0	2	0	6	8	-.801277258564303	1.25260166565796	-.548979226223932	-.687652293179714
4	4	8	2	1	2	1	0	3	3	2	3	3	2	2	0	0	2	0	6	8	-.801277258564303	1.25260166565796	-.548979226223932	-.687652293179714
4	4	7	2	1	2	1	0	3	2	2	3	3	2	0	2	0	2	0	6	8	-.801277258564303	1.25260166565796	-.548979226223932	-.687652293179714
4	4	8	2	1	2	1	0	3	3	2	3	3	2	2	0	0	2	0	6	8	-.801277258564303	1.25260166565796	-.548979226223932	-.687652293179714
4	4	8	1	1	2	1	0	2	3	2	3	3	2	1	0	0	3	0	6	8	-.801277258564303	1.25260166565796	-.548979226223932	-.687652293179714
4	4	7	2	1	2	1	0	5	4	2	3	3	2	0	2	0	2	0	6	8	-.801277258564303	1.25260166565796	-.548979226223932	-.687652293179714
4	4	9	2	1	2	1	0	3	3	2	3	3	2	0	2	0	2	0	6	8	-.801277258564303	1.25260166565796	-.548979226223932	-.687652293179714
2	3	7	2	1	3	1	0	2	3	2	3	3	3	1	0	0	2	0	6	8	-.801277258564303	1.25260166565796	-.548979226223932	-.687652293179714
6	8	7	1	1	2	1	0	3	3	2	3	3	2	0	0	2	2	0	6	8	-.801277258564303	1.25260166565796	-.548979226223932	-.687652293179714
2	16	7	2	1	2	1	0	2	2	2	3	3	2	2	0	0	2	0	6	8	-.801277258564303	1.25260166565796	-.548979226223932	-.687652293179714
2	16	7	2	1	2	1	0	3	2	2	3	3	2	2	0	0	2	0	6	8	-.801277258564303	1.25260166565796	-.548979226223932	-.687652293179714
2	13	8	1	1	3	1	0	2	3	2	3	3	3	3	0	0	0	0	6	8	-.801277258564303	1.25260166565796	-.548979226223932	-.687652293179714
2	13	8	2	1	3	1	0			2	3	3	0	4	0	0	2	0	6	8	-.801277258564303	1.25260166565796	-.548979226223932	-.687652293179714
2	13	8	2	1	3	1	0	2	3	2	3	3	0	3	0	0	3	0	6	8	-.801277258564303	1.25260166565796	-.548979226223932	-.687652293179714
2	16	8	2	1	2	1	0	2	3	2	3	3	0	0	0	2	2	2	6	8	-.801277258564303	1.25260166565796	-.548979226223932	-.687652293179714
2	13	8	2	1	1	1	0	3	3	2	3	3	0	2	2	0	2	0	6	8	-.801277258564303	1.25260166565796	-.548979226223932	-.687652293179714
2	13	8	1	1	1	1	0	6	6	2	3	3	2	2	0	0	2	0	6	8	-.801277258564303	1.25260166565796	-.548979226223932	-.687652293179714
2	13	8	1	1	2	1	0	3	1	2	3	3	2	2	0	0	2	0	6	8	-.801277258564303	1.25260166565796	-.548979226223932	-.687652293179714
2	16	8	1	1	2	2	0	3	4	2	3	3	2	3	0	0	0	0	5	8	-1.00276297853109	1.25260166565796	-.548979226223932	-.687652293179714
2	16	7	2	1	2	1	0	3	2	2	3	3	0	2	0	0	3	0	5	8	-1.00276297853109	1.25260166565796	-.548979226223932	-.687652293179714
2	3	8	2	1	2	1	0	5	5	3	3	2	3	2	0	0	0	0	5	8	-1.00276297853109	1.25260166565796	-.548979226223932	-.687652293179714
6	1	9	2	1	1	1	0	6	6	2	3	3	2	3	0	0	0	0	5	8	-1.00276297853109	1.25260166565796	-.548979226223932	-.687652293179714
1	15	7	1	1	1	1	0	2	2	2	3	3	2	3	0	0	0	0	5	8	-1.00276297853109	1.25260166565796	-.548979226223932	-.687652293179714
1	10	9	2	1	2	1	0	2	2	2	3	3	0	2	0	2	1	0	5	8	-1.00276297853109	1.25260166565796	-.548979226223932	-.687652293179714
4	4	7	2	1	2	1	0	5	4	2	3	3	2	1	0	0	2	0	5	8	-1.00276297853109	1.25260166565796	-.548979226223932	-.687652293179714
2	3	7	2	1	3	1	0	3		2	3	3	2	3	0	0	0	0	5	8	-1.00276297853109	1.25260166565796	-.548979226223932	-.687652293179714
2	3	8	2	1	3	2	0	4	4	3	2	3	2	3	0	0	0	0	5	8	-1.00276297853109	1.25260166565796	-.548979226223932	-.687652293179714
2	3	8	2	1	3	1	0	3	4	3	2	3	0	3	0	0	2	0	5	8	-1.00276297853109	1.25260166565796	-.548979226223932	-.687652293179714
2	16	7	1	1	2	1	0	3	2	2	3	3	2	3	0	0	0	0	5	8	-1.00276297853109	1.25260166565796	-.548979226223932	-.687652293179714
2	13	8	1	1	1	1	0	3	4	2	3	3	1	2	0	0	2	0	5	8	-1.00276297853109	1.25260166565796	-.548979226223932	-.687652293179714
1	10	9	2	1	2	1	0	3	1	2	3	3	2	1	0	2	0	0	5	8	-1.00276297853109	1.25260166565796	-.548979226223932	-.687652293179714
4	14	9	1	1	1	1	0	4	3	2	3	3	1	1	1	0	1	0	4	8	-1.20424869849787	1.25260166565796	-.548979226223932	-.687652293179714
4	14	9	2	1	1	1	0	5	3	2	3	3	2	0	0	0	2	0	4	8	-1.20424869849787	1.25260166565796	-.548979226223932	-.687652293179714
2	16	8	2	1	2	1	0	2	2	2	3	3	0	2	0	0	2	0	4	8	-1.20424869849787	1.25260166565796	-.548979226223932	-.687652293179714
2	16	8	1	1	2	1	0	3	3	2	3	3	0	2	0	0	2	0	4	8	-1.20424869849787	1.25260166565796	-.548979226223932	-.687652293179714
2	16	7	2	1	2	1	0	3	3	2	3	3	0	0	3	0	1	0	4	8	-1.20424869849787	1.25260166565796	-.548979226223932	-.687652293179714
6	2	8	1	1	1	2	0	3	2	2	3	3	0	0	0	0	0	4	4	8	-1.20424869849787	1.25260166565796	-.548979226223932	-.687652293179714
6	2	8	2	1	1	1	0	3	3	2	3	3	2	2	0	0	0	0	4	8	-1.20424869849787	1.25260166565796	-.548979226223932	-.687652293179714
2	3	8	2	1	2	1	0	2	3	2	3	3	2	0	0	0	2	0	4	8	-1.20424869849787	1.25260166565796	-.548979226223932	-.687652293179714
2	3	8	2	1	2	1	0	2	3	2	3	3	2	0	0	0	2	0	4	8	-1.20424869849787	1.25260166565796	-.548979226223932	-.687652293179714
2	3	8	2	1	2	2	0	4	4	2	3	3	2	2	0	0	0	0	4	8	-1.20424869849787	1.25260166565796	-.548979226223932	-.687652293179714
2	3	7	2	1	3	1	0	3	2	2	3	3	2	2	0	0	0	0	4	8	-1.20424869849787	1.25260166565796	-.548979226223932	-.687652293179714
1	15	7	2	1	1	1	0	5	3	2	3	3	2	2	0	0	0	0	4	8	-1.20424869849787	1.25260166565796	-.548979226223932	-.687652293179714
1	15	7	2	1	1	1	0	3	2	2	3	3	0	2	0	0	2	0	4	8	-1.20424869849787	1.25260166565796	-.548979226223932	-.687652293179714
1	15	7	2	1	1	1	0	4	3	2	3	3	0	4	0	0	0	0	4	8	-1.20424869849787	1.25260166565796	-.548979226223932	-.687652293179714
1	10	9	2	1	2	1	0	2	1	3	3	2	0	2	0	0	2	0	4	8	-1.20424869849787	1.25260166565796	-.548979226223932	-.687652293179714
1	10	9	2	1	2	1	0	3	2	2	3	3	0	2	0	0	2	0	4	8	-1.20424869849787	1.25260166565796	-.548979226223932	-.687652293179714
1	10	9	1	1	2	1	0	2	2	2	3	3	0	2	0	0	2	0	4	8	-1.20424869849787	1.25260166565796	-.548979226223932	-.687652293179714
4	4	9	2	1	2	1	0	3	3	2	3	3	2	0	0	0	2	0	4	8	-1.20424869849787	1.25260166565796	-.548979226223932	-.687652293179714
4	4	8	2	1	2	1	0	3	3	2	3	3	2	2	0	0	0	0	4	8	-1.20424869849787	1.25260166565796	-.548979226223932	-.687652293179714
4	4	9	2	1	2	1	0	2	2	2	3	3	2	0	0	0	2	0	4	8	-1.20424869849787	1.25260166565796	-.548979226223932	-.687652293179714
2	3	8	2	1	3	1	0	3	3	2	3	3	0	2	2	0	0	0	4	8	-1.20424869849787	1.25260166565796	-.548979226223932	-.687652293179714
2	3	7	1	1	3	2	0	3		2	3	3	0	2	0	0	2	0	4	8	-1.20424869849787	1.25260166565796	-.548979226223932	-.687652293179714
6	8	7	1	1	2	1	0	5	4	2	3	3	0	2	0	0	2	0	4	8	-1.20424869849787	1.25260166565796	-.548979226223932	-.687652293179714
2	16	8	2	1	2	1	0	5	3	2	3	3	0	2	0	0	2	0	4	8	-1.20424869849787	1.25260166565796	-.548979226223932	-.687652293179714
2	16	8	1	1	2	1	0	4	1	2	3	3	2	2	0	0	0	0	4	8	-1.20424869849787	1.25260166565796	-.548979226223932	-.687652293179714
2	16	8	2	1	2	1	0	3	3	2	3	3	0	2	0	0	2	0	4	8	-1.20424869849787	1.25260166565796	-.548979226223932	-.687652293179714
2	16	8	1	1	2	1	0	5	4	2	3	3	0	2	0	0	2	0	4	8	-1.20424869849787	1.25260166565796	-.548979226223932	-.687652293179714
2	13	8	1	1	3	1	0	3	2	2	3	3	0	2	0	2	0	0	4	8	-1.20424869849787	1.25260166565796	-.548979226223932	-.687652293179714
2	13	8	2	1	3	1	0	3	3	2	3	3	0	0	0	1	1	2	4	8	-1.20424869849787	1.25260166565796	-.548979226223932	-.687652293179714
2	13	8	1	1	3		0	3	2	2	3	3	1	1	1	1	0	0	4	8	-1.20424869849787	1.25260166565796	-.548979226223932	-.687652293179714
2	16	7	1	1	2	1	0	2	2	2	3	3	0	2	0	0	2	0	4	8	-1.20424869849787	1.25260166565796	-.548979226223932	-.687652293179714
2	13	8	2	1	1	1	0	6	4	2	3	3	0	0	2	0	2	0	4	8	-1.20424869849787	1.25260166565796	-.548979226223932	-.687652293179714
1	10	9	1	1	2	1	0	1	2	2	3	3	0	1	1	1	1	0	4	8	-1.20424869849787	1.25260166565796	-.548979226223932	-.687652293179714
2	12	8	2	1	2	1	0	3	4	2	3	3	0	0	0	0	0	3	3	8	-1.40573441846466	1.25260166565796	-.548979226223932	-.687652293179714
6	2	8	1	1	1	1	0	4	3	2	3	3	2	1	0	0	0	0	3	8	-1.40573441846466	1.25260166565796	-.548979226223932	-.687652293179714
2	3	8	2	1	2	1	0	3	2	2	3	3	1	1	0	0	1	0	3	8	-1.40573441846466	1.25260166565796	-.548979226223932	-.687652293179714
2	6	8	2	1	1	2	0	2	2	2	3	3	0	0	0	0	3	0	3	8	-1.40573441846466	1.25260166565796	-.548979226223932	-.687652293179714
4	4	8	1	1	2	1	0	3	3	2	3	3	0	0	0	3	0	0	3	8	-1.40573441846466	1.25260166565796	-.548979226223932	-.687652293179714
2	16	7	2	1	2	1	0	4	4	2	3	3	1	1	0	0	1	0	3	8	-1.40573441846466	1.25260166565796	-.548979226223932	-.687652293179714
2	13	8	1	1	1	1	0	4	4	2	3	3	0	1	0	0	2	0	3	8	-1.40573441846466	1.25260166565796	-.548979226223932	-.687652293179714
1	10	9	2	1	2	1	0	2	1	2	3	3	1	0	0	1	1	0	3	8	-1.40573441846466	1.25260166565796	-.548979226223932	-.687652293179714
6	2	8	1	1	1	2	0	4	4	2	3	3	0	2	0	0	0	0	2	8	-1.60722013843144	1.25260166565796	-.548979226223932	-.687652293179714
6	2	8	1	1	1	1	0	6	6	2	3	3	0	2	0	0	0	0	2	8	-1.60722013843144	1.25260166565796	-.548979226223932	-.687652293179714
2	11	7	2	1	2	1	0	3	3	2	3	3	0	0	0	2	0	0	2	8	-1.60722013843144	1.25260166565796	-.548979226223932	-.687652293179714
4	4	8	2	1	1	1	0	3	3	3	3	2	0	0	0	0	2	0	2	8	-1.60722013843144	1.25260166565796	-.548979226223932	-.687652293179714
5	7	8	1	1	1	1	0	3	3	2	3	3	0	0	0	0	2	0	2	8	-1.60722013843144	1.25260166565796	-.548979226223932	-.687652293179714
2	6	8	1	1	2	1	0	3	3	2	3	3	0	2	0	0	0	0	2	8	-1.60722013843144	1.25260166565796	-.548979226223932	-.687652293179714
2	6	7	1	1	2	1	0	4	4	2	3	3	2	0	0	0	0	0	2	8	-1.60722013843144	1.25260166565796	-.548979226223932	-.687652293179714
1	10	9	1	1	2	1	0	3	3	2	3	3	2	0	0	0	0	0	2	8	-1.60722013843144	1.25260166565796	-.548979226223932	-.687652293179714
1	10	9	2	1	2	1	0	3		3	3	2	2	0	0	0	0	0	2	8	-1.60722013843144	1.25260166565796	-.548979226223932	-.687652293179714
2	6	8	2	1	2	1	0	4	3	2	3	3	0	0	0	0	2	0	2	8	-1.60722013843144	1.25260166565796	-.548979226223932	-.687652293179714
2	16	7	2	1	2	1	0	4		2	3	3	0	0	0	0	2	0	2	8	-1.60722013843144	1.25260166565796	-.548979226223932	-.687652293179714
4	14	9	1	1	1	1	0	4	4	2	3	3	0	1	0	0	0	0	1	8	-1.80870585839823	1.25260166565796	-.548979226223932	-.687652293179714
2	12	8	2	1	2	1	0	4	2	2	3	3	0	1	0	0	0	0	1	8	-1.80870585839823	1.25260166565796	-.548979226223932	-.687652293179714
6	2	8	1	1	1	1	0	3	4	2	3	3	0	0	0	0	1	0	1	8	-1.80870585839823	1.25260166565796	-.548979226223932	-.687652293179714
4	4	9	2	1	1	1	0	3	3	2	3	3	0	0	0	0	1	0	1	8	-1.80870585839823	1.25260166565796	-.548979226223932	-.687652293179714
2	6	7	2	1	2	1	0	2	3	3	3	2	0	0	0	0	1	0	1	8	-1.80870585839823	1.25260166565796	-.548979226223932	-.687652293179714
1	10	9	1	1	2	1	0	3	3	2	3	3	0	1	0	0	0	0	1	8	-1.80870585839823	1.25260166565796	-.548979226223932	-.687652293179714
6	2	8	1	1	2	1	0	3	3	2	3	3	0	0	0	0	1	0	1	8	-1.80870585839823	1.25260166565796	-.548979226223932	-.687652293179714
2	16	7	1	1	2	1	0	2	3	2	3	3	0	1	0	0	0	0	1	8	-1.80870585839823	1.25260166565796	-.548979226223932	-.687652293179714
4	14	8	1	1	1	1	0	3	3	3	3	3	3	1	4	4	4	4	20	9	2.01952282097068	1.86472804543884	-.548979226223932	-1.02369695950308
1	10	9	1	1	2	1	0	6	2	3	3	3	4	4	4	2	2	3	19	9	1.8180371010039	1.86472804543884	-.548979226223932	-1.02369695950308
6	2	8	2	1	1	2	0	2	2	3	3	3	3	4	3	2	2	2	16	9	1.21357994110354	1.86472804543884	-.548979226223932	-1.02369695950308
2	16	8	2	1	2	2	0	3	2	3	3	3	4	4	4	0	4	0	16	9	1.21357994110354	1.86472804543884	-.548979226223932	-1.02369695950308
2	12	8	2	1	2	1	0	4	6	3	3	3	3	4	3	1	3	1	15	9	1.01209422113676	1.86472804543884	-.548979226223932	-1.02369695950308
6	2	8	2	1	2	1	0	2	3	3	3	3	3	3	3	2	2	1	14	9	.810608501169974	1.86472804543884	-.548979226223932	-1.02369695950308
4	4	9	2	1	1	1	0	3	3	3	3	3	2	3	2	2	3	2	14	9	.810608501169974	1.86472804543884	-.548979226223932	-1.02369695950308
6	8	8	1	1	2	1	0	3	2	3	3	3	3	3	3	2	3	0	14	9	.810608501169974	1.86472804543884	-.548979226223932	-1.02369695950308
2	3	8	2	1	2	1	0	3	2	3	3	3	2	2	2	3	4	0	13	9	.609122781203189	1.86472804543884	-.548979226223932	-1.02369695950308
1	10	9	1	1	2	1	0	1	1	3	3	3	3	2	3	1	2	2	13	9	.609122781203189	1.86472804543884	-.548979226223932	-1.02369695950308
6	2	8	2	1	1	1	0	4	2	3	3	3	2	2	2	2	2	2	12	9	.407637061236405	1.86472804543884	-.548979226223932	-1.02369695950308
1	10	9	1	1	2	2	0	2	1	3	3	3	3	4	0	2	3	0	12	9	.407637061236405	1.86472804543884	-.548979226223932	-1.02369695950308
2	12	8	2	1	2	1	0	2	2	3	3	3	4	3	2	2	0	0	11	9	.20615134126962	1.86472804543884	-.548979226223932	-1.02369695950308
6	2	8	1	1	1	1	0	3	2	3	3	3	3	2	0	0	4	2	11	9	.20615134126962	1.86472804543884	-.548979226223932	-1.02369695950308
2	6	8	2	1	1	1	0	5	4	3	3	3	2	2	3	2	2	0	11	9	.20615134126962	1.86472804543884	-.548979226223932	-1.02369695950308
2	16	8	2	1	2	1	0	3	3	3	3	3	1	4	3	0	2	0	10	9	.00466562130283523	1.86472804543884	-.548979226223932	-1.02369695950308
4	4	9	2	1	2	1	0	3	3	3	3	3	2	3	2	0	3	0	10	9	.00466562130283523	1.86472804543884	-.548979226223932	-1.02369695950308
4	4	9	2	1	2	1	0	4	2	3	3	3	1	4	0	3	2	0	10	9	.00466562130283523	1.86472804543884	-.548979226223932	-1.02369695950308
2	3	8	2	1	2	1	0	3	2	3	3	3	2	2	2	0	3	0	9	9	-.196820098663949	1.86472804543884	-.548979226223932	-1.02369695950308
1	10	9	2	1	2	1	0	3	2	3	3	3	3	2	2	0	2	0	9	9	-.196820098663949	1.86472804543884	-.548979226223932	-1.02369695950308
2	16	7	1	1	2	1	0	3	4	3	3	3	3	2	2	0	2	0	9	9	-.196820098663949	1.86472804543884	-.548979226223932	-1.02369695950308
4	14	9	1	1	1	1	0	3	2	3	3	3	0	3	2	0	3	0	8	9	-.398305818630734	1.86472804543884	-.548979226223932	-1.02369695950308
6	2	8	2	1	1	1	0	6	6	3	3	3	2	3	0	0	3	0	8	9	-.398305818630734	1.86472804543884	-.548979226223932	-1.02369695950308
4	4	9	2	1	1	1	0	2	4	3	3	3	2	0	2	0	4	0	8	9	-.398305818630734	1.86472804543884	-.548979226223932	-1.02369695950308
6	8	8	1	1	2	1	0	3	4	3	3	3	2	2	2	0	2	0	8	9	-.398305818630734	1.86472804543884	-.548979226223932	-1.02369695950308
3	5	8	1	1	2	1	0	3	3	3	3	3	2	2	2	0	2	0	8	9	-.398305818630734	1.86472804543884	-.548979226223932	-1.02369695950308
1	10	9	2	1	2	1	0	2	2	3	3	3	2	2	2	0	2	0	8	9	-.398305818630734	1.86472804543884	-.548979226223932	-1.02369695950308
6	8	7	2	1	2	1	0	2	3	3	3	3	3	2	2	1	0	0	8	9	-.398305818630734	1.86472804543884	-.548979226223932	-1.02369695950308
6	1	7	2	1	1	1	0	3	6	3	3	3	3	2	2	0	0	0	7	9	-.599791538597519	1.86472804543884	-.548979226223932	-1.02369695950308
6	8	8	2	1	1	1	0	3	4	3	3	3	2	3	0	0	2	0	7	9	-.599791538597519	1.86472804543884	-.548979226223932	-1.02369695950308
2	3	8	1	1	3	1	0	2	3	3	3	3	2	2	0	0	3	0	7	9	-.599791538597519	1.86472804543884	-.548979226223932	-1.02369695950308
2	16	8	2	1	2	1	0			3	3	3	2	3	0	0	2	0	7	9	-.599791538597519	1.86472804543884	-.548979226223932	-1.02369695950308
2	13	8	1	1	1	1	0	3	4	3	3	3	2	2	2	0	1	0	7	9	-.599791538597519	1.86472804543884	-.548979226223932	-1.02369695950308
2	13	8	1	1	2	1	0	2	3	3	3	3	2	3	1	0	1	0	7	9	-.599791538597519	1.86472804543884	-.548979226223932	-1.02369695950308
4	14	8	1	1	1	1	0	3	2	3	3	3	2	0	0	2	0	2	6	9	-.801277258564303	1.86472804543884	-.548979226223932	-1.02369695950308
4	14	8	2	1	1	1	0	3	3	3	3	3	0	0	3	0	3	0	6	9	-.801277258564303	1.86472804543884	-.548979226223932	-1.02369695950308
2	6	8	1	1	1	2	0	3	3	3	3	3	0	3	0	0	3	0	6	9	-.801277258564303	1.86472804543884	-.548979226223932	-1.02369695950308
1	10	9	1	1	2	1	0	3	1	3	3	3	0	4	0	0	2	0	6	9	-.801277258564303	1.86472804543884	-.548979226223932	-1.02369695950308
4	4	9	1	1	2	1	0	3	3	3	3	3	0	2	2	0	2	0	6	9	-.801277258564303	1.86472804543884	-.548979226223932	-1.02369695950308
2	13	8	2	1	1	2	0	5	2	3	3	3	2	0	0	2	0	2	6	9	-.801277258564303	1.86472804543884	-.548979226223932	-1.02369695950308
2	12	8	2	1	2	1	0	2	4	3	3	3	2	0	2	0	1	0	5	9	-1.00276297853109	1.86472804543884	-.548979226223932	-1.02369695950308
6	2	8	1	1	1	1	0	3	3	3	3	3	2	2	0	0	0	0	4	9	-1.20424869849787	1.86472804543884	-.548979226223932	-1.02369695950308
6	2	8	2	1	1	1	0	3	2	3	3	3	2	2	0	0	0	0	4	9	-1.20424869849787	1.86472804543884	-.548979226223932	-1.02369695950308
4	4	9	1	1	2	1	0	4	3	3	3	3	0	2	2	0	0	0	4	9	-1.20424869849787	1.86472804543884	-.548979226223932	-1.02369695950308
2	6	8	2	1	2	1	0	6	4	3	3	3	0	2	0	1	1	0	4	9	-1.20424869849787	1.86472804543884	-.548979226223932	-1.02369695950308
2	16	8	2	1	2	2	0	3	5	3	3	3	0	2	0	0	2	0	4	9	-1.20424869849787	1.86472804543884	-.548979226223932	-1.02369695950308
6	2	7	1	1	2	1	0	6	3	3	3	3	0	0	0	0	2	0	2	9	-1.60722013843144	1.86472804543884	-.548979226223932	-1.02369695950308
4	4	9	1	1	1	1	0	3	3	3	3	3	0	0	0	0	2	0	2	9	-1.60722013843144	1.86472804543884	-.548979226223932	-1.02369695950308
2	3	8	1	1	2	1	0	3	3	3	3	3	0	0	0	0	2	0	2	9	-1.60722013843144	1.86472804543884	-.548979226223932	-1.02369695950308
1	10	9	1	1	2	1	0	3	3	3	3	3	2	0	0	0	0	0	2	9	-1.60722013843144	1.86472804543884	-.548979226223932	-1.02369695950308
4	4	9	2	1	2	1	0	3	3	3	3	3	0	2	0	0	0	0	2	9	-1.60722013843144	1.86472804543884	-.548979226223932	-1.02369695950308
3	5	8	1	1	2	1	1	2	2	1	0	0	4	4	2	3	4	2	19	1	1.8180371010039	-3.03228299280821	1.82078110030938	-5.52112356409474
3	9	8	1	1	2	1	1	2	2	1	0	0	2	2	1	2	4	2	13	1	.609122781203189	-3.03228299280821	1.82078110030938	-5.52112356409474
2	11	8	2	1	2	1	1	4	6	1	0	1	4	2	3	4	2	4	19	2	1.8180371010039	-2.42015661302733	1.82078110030938	-4.40657542078892
3	9	8	2	1	2	1	1	2	2	0	0	2	3	2	3	4	2	4	18	2	1.61655138103711	-2.42015661302733	1.82078110030938	-4.40657542078892
2	3	8	1	1	3	3	1	2	2	0	2	0	3	4	3	2	3	2	17	2	1.41506566107033	-2.42015661302733	1.82078110030938	-4.40657542078892
1	10	9	1	1	2	1	1	2	2	0	0	2	1	3	3	2	3	1	13	2	.609122781203189	-2.42015661302733	1.82078110030938	-4.40657542078892
3	5	8	2	1	2	1	1	3	2	1	0	1	2	3	2	3	1	1	12	2	.407637061236405	-2.42015661302733	1.82078110030938	-4.40657542078892
6	2	8	2	1	2	1	1	2	4	1	1	0	2	1	3	0	0	0	6	2	-.801277258564303	-2.42015661302733	1.82078110030938	-4.40657542078892
2	3	8	2	1	3	1	1	2	2	1	1	0	3	0	0	0	0	0	3	2	-1.40573441846466	-2.42015661302733	1.82078110030938	-4.40657542078892
2	12	8	1	1	2	1	1			1	1	1	4	4	4	4	4	4	24	3	2.82546570083782	-1.80803023324645	1.82078110030938	-3.29202727748309
1	10	9	2	1	2	1	1	2	2	0	2	1	4	4	4	4	4	2	22	3	2.42249426090425	-1.80803023324645	1.82078110030938	-3.29202727748309
2	11	7	2	1	2	1	1	6	4	1	1	1	4	3	3	4	3	4	21	3	2.22100854093747	-1.80803023324645	1.82078110030938	-3.29202727748309
2	3	8	1	1	2	1	1	2	3	1	1	1	3	3	3	3	4	4	20	3	2.01952282097068	-1.80803023324645	1.82078110030938	-3.29202727748309
2	6	8	2	1	2	1	1	3	3	1	0	2	4	4	4	4	2	2	20	3	2.01952282097068	-1.80803023324645	1.82078110030938	-3.29202727748309
3	5	8	2	1	2	1	1	2	2	1	0	2	3	4	2	3	4	4	20	3	2.01952282097068	-1.80803023324645	1.82078110030938	-3.29202727748309
3	9	8	1	1	2	1	1	2	1	0	0	3	3	2	2	4	3	2	16	3	1.21357994110354	-1.80803023324645	1.82078110030938	-3.29202727748309
2	6	8	2	1	1	1	1	3	4	1	1	1	3	4	4	2	3	0	16	3	1.21357994110354	-1.80803023324645	1.82078110030938	-3.29202727748309
2	13	8	1	1	3	1	1	3	2	1	1	1	4	3	0	2	4	2	15	3	1.01209422113676	-1.80803023324645	1.82078110030938	-3.29202727748309
6	2	8	1	1	1	1	1	3	3	1	0	2	2	4	3	2	3	0	14	3	.810608501169974	-1.80803023324645	1.82078110030938	-3.29202727748309
3	9	8	2	1	2	1	1	3	4	1	0	2	2	2	1	2	1	4	12	3	.407637061236405	-1.80803023324645	1.82078110030938	-3.29202727748309
3	9	8	2	1	2	1	1	3	2	0	1	2	2	2	2	2	1	3	12	3	.407637061236405	-1.80803023324645	1.82078110030938	-3.29202727748309
2	12	8	2	1	2	1	1	1	3	1	1	1	2	2	0	3	3	2	12	3	.407637061236405	-1.80803023324645	1.82078110030938	-3.29202727748309
2	3	8	2	1	3	1	1	3	2	1	1	1	2	2	2	2	2	2	12	3	.407637061236405	-1.80803023324645	1.82078110030938	-3.29202727748309
1	10	9	1	1	2	1	1	3	2	1	0	2	3	1	2	2	2	2	12	3	.407637061236405	-1.80803023324645	1.82078110030938	-3.29202727748309
3	9	8	1	1	2	1	1	2	2	1	0	2	2	2	2	0	2	2	10	3	.00466562130283523	-1.80803023324645	1.82078110030938	-3.29202727748309
2	12	8	2	1	2	1	1	4	1	1	0	2	3	0	0	3	4	0	10	3	.00466562130283523	-1.80803023324645	1.82078110030938	-3.29202727748309
2	12	7	2	1	2	1	1	3	2	1	1	1	4	2	2	0	2	0	10	3	.00466562130283523	-1.80803023324645	1.82078110030938	-3.29202727748309
4	4	9	2	1	2	1	1	5	3	1	1	1	3	2	2	0	3	0	10	3	.00466562130283523	-1.80803023324645	1.82078110030938	-3.29202727748309
2	3	8	1	1	3	2	1	2	2	1	2	0	1	3	3	0	3	0	10	3	.00466562130283523	-1.80803023324645	1.82078110030938	-3.29202727748309
2	12	9	2	1	2	1	1	2	5	1	1	1	2	4	3	0	0	0	9	3	-.196820098663949	-1.80803023324645	1.82078110030938	-3.29202727748309
2	6	7	2	1	2	1	1	4	6	1	0	2	2	2	0	2	2	0	8	3	-.398305818630734	-1.80803023324645	1.82078110030938	-3.29202727748309
2	3	8	2	1	2	2	1	3	4	1	1	1	0	4	1	0	2	0	7	3	-.599791538597519	-1.80803023324645	1.82078110030938	-3.29202727748309
3	5	8	2	1	2	2	1	3	3	0	1	2	2	0	0	0	4	0	6	3	-.801277258564303	-1.80803023324645	1.82078110030938	-3.29202727748309
2	6	8	2	1	2	1	1	3	3	1	0	2	0	0	0	3	1	0	4	3	-1.20424869849787	-1.80803023324645	1.82078110030938	-3.29202727748309
2	16	7	2	1	2	1	1	4	5	1	1	1	2	0	0	0	2	0	4	3	-1.20424869849787	-1.80803023324645	1.82078110030938	-3.29202727748309
2	16	7	1	1	2	1	1	3	2	1	1	1	0	0	0	1	2	0	3	3	-1.40573441846466	-1.80803023324645	1.82078110030938	-3.29202727748309
2	16	8	2	1	2	2	1	3	4	1	1	2	4	4	4	4	4	4	24	4	2.82546570083782	-1.19590385346557	1.82078110030938	-2.17747913417726
2	11	7	1	1	2	1	1			1	0	3	4	4	4	4	4	4	24	4	2.82546570083782	-1.19590385346557	1.82078110030938	-2.17747913417726
2	11	8	1	1	2	1	1	3	3	1	0	3	4	4	4	4	4	4	24	4	2.82546570083782	-1.19590385346557	1.82078110030938	-2.17747913417726
6	8	8	1	1	2	1	1	2	2	1	1	2	4	4	4	4	4	4	24	4	2.82546570083782	-1.19590385346557	1.82078110030938	-2.17747913417726
6	8	8	2	1	1	1	1	2	2	1	1	2	4	4	3	4	3	3	21	4	2.22100854093747	-1.19590385346557	1.82078110030938	-2.17747913417726
2	6	8	2	1	1	2	1	4	4	1	1	2	3	4	4	3	3	3	20	4	2.01952282097068	-1.19590385346557	1.82078110030938	-2.17747913417726
6	1	8	1	1	2	1	1	3	3	1	1	2	4	3	3	3	3	4	20	4	2.01952282097068	-1.19590385346557	1.82078110030938	-2.17747913417726
4	4	9	1	1	2	1	1	3	3	1	1	2	4	3	3	4	3	3	20	4	2.01952282097068	-1.19590385346557	1.82078110030938	-2.17747913417726
6	8	7	2	1	1	1	1	4	4	1	1	2	3	3	3	3	3	4	19	4	1.8180371010039	-1.19590385346557	1.82078110030938	-2.17747913417726
4	4	9	1	1	2	1	1	2	2	2	1	1	4	4	3	2	3	3	19	4	1.8180371010039	-1.19590385346557	1.82078110030938	-2.17747913417726
2	6	8	1	1	1	1	1	3	3	1	1	2	4	4	4	2	4	0	18	4	1.61655138103711	-1.19590385346557	1.82078110030938	-2.17747913417726
2	3	8	2	1	2	1	1	3	3	1	1	2	4	3	1	3	3	3	17	4	1.41506566107033	-1.19590385346557	1.82078110030938	-2.17747913417726
2	12	9	1	1	2	1	1	1	3	1	0	3	3	2	1	2	4	4	16	4	1.21357994110354	-1.19590385346557	1.82078110030938	-2.17747913417726
2	6	8	2	1	2	1	1	3	3	1	1	2	2	3	2	3	3	2	15	4	1.01209422113676	-1.19590385346557	1.82078110030938	-2.17747913417726
6	8	8	2	1	2	1	1	3	2	1	1	2	3	2	3	4	3	0	15	4	1.01209422113676	-1.19590385346557	1.82078110030938	-2.17747913417726
1	10	9	2	1	2	1	1	3	2	1	2	1	3	3	3	0	3	3	15	4	1.01209422113676	-1.19590385346557	1.82078110030938	-2.17747913417726
2	13	8	1	1	3	1	1	2	1	1	0	3	4	3	4	2	2	0	15	4	1.01209422113676	-1.19590385346557	1.82078110030938	-2.17747913417726
3	9	8	2	1	2	1	1	3	3	1	1	2	3	1	2	4	4	0	14	4	.810608501169974	-1.19590385346557	1.82078110030938	-2.17747913417726
6	1	8	1	1	2	1	1	3	2	1	1	2	3	2	3	1	2	3	14	4	.810608501169974	-1.19590385346557	1.82078110030938	-2.17747913417726
1	10	9		1	2	2	1	2	2	1	1	2	3	1	3	2	3	2	14	4	.810608501169974	-1.19590385346557	1.82078110030938	-2.17747913417726
6	2	8	2	1	2	1	1	3	3	1	2	1	3	3	2	3	2	1	14	4	.810608501169974	-1.19590385346557	1.82078110030938	-2.17747913417726
2	13	8	2	1	3	1	1	3	2	1	1	2	3	2	2	2	3	2	14	4	.810608501169974	-1.19590385346557	1.82078110030938	-2.17747913417726
4	14	8	1	1	1	2	1	4	5	1	1	2	1	2	3	1	4	2	13	4	.609122781203189	-1.19590385346557	1.82078110030938	-2.17747913417726
5	7	7	1	1	2	1	1	2	2	1	1	2	0	4	0	2	3	4	13	4	.609122781203189	-1.19590385346557	1.82078110030938	-2.17747913417726
6	8	7	2	1	1	1	1	3	2	1	1	2	3	2	3	2	3	0	13	4	.609122781203189	-1.19590385346557	1.82078110030938	-2.17747913417726
6	8	8	1	1	1	1	1	3	3	1	1	2	3	3	3	2	2	0	13	4	.609122781203189	-1.19590385346557	1.82078110030938	-2.17747913417726
4	4	9	1	1	2	1	1			1	1	2	2	3	4	2	2	0	13	4	.609122781203189	-1.19590385346557	1.82078110030938	-2.17747913417726
2	3	8	2	1	3	1	1	3	1	1	1	2	3	3	2	2	3	0	13	4	.609122781203189	-1.19590385346557	1.82078110030938	-2.17747913417726
2	13	8	1	1	2	1	1	2	3	1	1	2	2	2	2	2	3	2	13	4	.609122781203189	-1.19590385346557	1.82078110030938	-2.17747913417726
2	12	8	1	1	2	2	1	2	3	1	1	2	2	2	2	2	2	2	12	4	.407637061236405	-1.19590385346557	1.82078110030938	-2.17747913417726
2	3	8	1	1	2	1	1	2	3	1	1	2	2	0	3	1	3	3	12	4	.407637061236405	-1.19590385346557	1.82078110030938	-2.17747913417726
6	1	8	1	1	2	1	1	3	2	1	2	1	2	3	3	0	4	0	12	4	.407637061236405	-1.19590385346557	1.82078110030938	-2.17747913417726
3	5	9	1	1	2	2	1		2	1	1	2	4	3	2	0	3	0	12	4	.407637061236405	-1.19590385346557	1.82078110030938	-2.17747913417726
2	6	8	2	1	2	1	1	3	3	1	1	2	4	3	0	4	1	0	12	4	.407637061236405	-1.19590385346557	1.82078110030938	-2.17747913417726
2	6	8	1	1	2	1	1	4	6	1	2	1	2	2	2	0	4	2	12	4	.407637061236405	-1.19590385346557	1.82078110030938	-2.17747913417726
2	16	7	1	1	2	1	1	4	4	2	1	1	3	2	3	0	4	0	12	4	.407637061236405	-1.19590385346557	1.82078110030938	-2.17747913417726
2	13	8	2	1	2	1	1	3	3	1	2	1	2	2	2	2	2	2	12	4	.407637061236405	-1.19590385346557	1.82078110030938	-2.17747913417726
2	6	8	2	1	2	1	1	3	2	1	1	2	3	3	3	0	2	0	11	4	.20615134126962	-1.19590385346557	1.82078110030938	-2.17747913417726
3	5	9	2	1	2	1	1	2	2	1	1	2	3	2	2	2	2	0	11	4	.20615134126962	-1.19590385346557	1.82078110030938	-2.17747913417726
2	13	8	1	1	2	1	1	3	4	1	1	2	3	2	1	1	2	2	11	4	.20615134126962	-1.19590385346557	1.82078110030938	-2.17747913417726
3	9	8	2	1	2	1	1	2	1	1	1	2	3	3	2	1	1	0	10	4	.00466562130283523	-1.19590385346557	1.82078110030938	-2.17747913417726
3	9	8	1	1	2	1	1	3	3	1	1	2	3	1	0	1	1	4	10	4	.00466562130283523	-1.19590385346557	1.82078110030938	-2.17747913417726
2	12	7	2	1	2	1	1	4	4	1	2	1	2	2	2	0	2	2	10	4	.00466562130283523	-1.19590385346557	1.82078110030938	-2.17747913417726
5	7	7	1	1	2	1	1	3	1	1	1	2	2	3	2	0	3	0	10	4	.00466562130283523	-1.19590385346557	1.82078110030938	-2.17747913417726
4	4	8	1	1	2	2	1	3	3	1	2	1	2	1	1	0	3	3	10	4	.00466562130283523	-1.19590385346557	1.82078110030938	-2.17747913417726
2	13	8	2	1	3	1	1	3	3	1	1	2	4	3	3	0	0	0	10	4	.00466562130283523	-1.19590385346557	1.82078110030938	-2.17747913417726
3	5	9	2	1	2	1	1	3	1	1	1	2	1	1	2	2	3	0	9	4	-.196820098663949	-1.19590385346557	1.82078110030938	-2.17747913417726
2	16	8	1	1	2	2	1	1	1	0	1	3	0	0	4	4	0	0	8	4	-.398305818630734	-1.19590385346557	1.82078110030938	-2.17747913417726
5	7	7	2	1	1	1	1	2	3	1	1	2	0	3	0	2	3	0	8	4	-.398305818630734	-1.19590385346557	1.82078110030938	-2.17747913417726
2	3	8	2	1	2	2	1	3	4	1	2	1	3	0	3	2	0	0	8	4	-.398305818630734	-1.19590385346557	1.82078110030938	-2.17747913417726
2	3	8	2	1	3	2	1	3	3	1	1	2	1	1	1	2	1	2	8	4	-.398305818630734	-1.19590385346557	1.82078110030938	-2.17747913417726
2	6	8	2	1	1	3	1	3	1	1	1	2	2	0	1	2	1	2	8	4	-.398305818630734	-1.19590385346557	1.82078110030938	-2.17747913417726
6	1	8	1	1	2	1	1	2	2	1	1	2	4	2	2	0	0	0	8	4	-.398305818630734	-1.19590385346557	1.82078110030938	-2.17747913417726
2	16	8	2	1	2	2	1	3	2	1	1	2	2	3	0	0	3	0	8	4	-.398305818630734	-1.19590385346557	1.82078110030938	-2.17747913417726
2	12	9	2	1	2	2	1	2	3	0	1	3	0	3	0	0	4	0	7	4	-.599791538597519	-1.19590385346557	1.82078110030938	-2.17747913417726
6	1	8	1	1	2	1	1	3	3	1	0	3	2	1	1	0	3	0	7	4	-.599791538597519	-1.19590385346557	1.82078110030938	-2.17747913417726
3	5	8	2	1	2	1	1	2	2	1	1	2	2	2	0	0	3	0	7	4	-.599791538597519	-1.19590385346557	1.82078110030938	-2.17747913417726
2	6	7	1	1	2	1	1	3	3	1	1	2	2	2	0	0	3	0	7	4	-.599791538597519	-1.19590385346557	1.82078110030938	-2.17747913417726
2	12	7	2	1	2	1	1	3	3	1	1	2	2	2	0	0	2	0	6	4	-.801277258564303	-1.19590385346557	1.82078110030938	-2.17747913417726
2	6	7	2	1	2	1	1	3	2	2	0	2	0	2	0	2	2	0	6	4	-.801277258564303	-1.19590385346557	1.82078110030938	-2.17747913417726
6	1	7	2	1	1	2	1	2	2	1	1	2	2	2	2	0	0	0	6	4	-.801277258564303	-1.19590385346557	1.82078110030938	-2.17747913417726
1	10	9	2	1	2	1	1	3	1	1	1	2	0	2	0	2	2	0	6	4	-.801277258564303	-1.19590385346557	1.82078110030938	-2.17747913417726
2	6	7	2	1	2	1	1	3	4	1	1	2	2	2	0	0	2	0	6	4	-.801277258564303	-1.19590385346557	1.82078110030938	-2.17747913417726
3	9	8	2	1	2	1	1	2	3	0	2	2	2	3	0	0	0	0	5	4	-1.00276297853109	-1.19590385346557	1.82078110030938	-2.17747913417726
6	8	8	1	1	2	1	1	3	3	2	0	2	2	3	0	0	0	0	5	4	-1.00276297853109	-1.19590385346557	1.82078110030938	-2.17747913417726
2	12	9	2	1	2	1	1	3	3	1	1	2	0	2	0	0	2	0	4	4	-1.20424869849787	-1.19590385346557	1.82078110030938	-2.17747913417726
2	3	8	1	1	2	1	1	3	3	1	1	2	1	1	0	0	2	0	4	4	-1.20424869849787	-1.19590385346557	1.82078110030938	-2.17747913417726
4	4	9	2	1	2	1	1	3	2	1	1	2	2	1	0	0	1	0	4	4	-1.20424869849787	-1.19590385346557	1.82078110030938	-2.17747913417726
2	6	7	1	1	2	1	1	3	2	1	1	2	0	2	0	0	1	0	3	4	-1.40573441846466	-1.19590385346557	1.82078110030938	-2.17747913417726
2	16	7	1	1	2	1	1	4	3	1	1	2	0	0	1	0	2	0	3	4	-1.40573441846466	-1.19590385346557	1.82078110030938	-2.17747913417726
2	11	8	2	1	2	1	1	4	2	1	1	2	0	1	0	0	1	0	2	4	-1.60722013843144	-1.19590385346557	1.82078110030938	-2.17747913417726
2	3	8	2	1	3	1	1	3	3	1	1	2	0	1	0	0	1	0	2	4	-1.60722013843144	-1.19590385346557	1.82078110030938	-2.17747913417726
6	8	7	1	1	2	1	1	3	3	1	1	2	2	0	0	0	0	0	2	4	-1.60722013843144	-1.19590385346557	1.82078110030938	-2.17747913417726
2	16	8	1	1	2	2	1	3	1	1	2	2	4	4	4	4	4	4	24	5	2.82546570083782	-.583777473684687	1.82078110030938	-1.06293099087143
2	16	8	2	1	2	1	1	3	3	1	1	3	4	4	4	4	4	4	24	5	2.82546570083782	-.583777473684687	1.82078110030938	-1.06293099087143
2	11	7	2	1	2	1	1	1	2	1	2	2	4	4	4	4	4	4	24	5	2.82546570083782	-.583777473684687	1.82078110030938	-1.06293099087143
2	11	7	1	1	2	1	1	3	4	1	2	2	4	4	4	4	4	4	24	5	2.82546570083782	-.583777473684687	1.82078110030938	-1.06293099087143
5	7	8	2	1	1	1	1	3	2	1	2	2	4	4	4	3	3	4	22	5	2.42249426090425	-.583777473684687	1.82078110030938	-1.06293099087143
2	6	8	2	1	2	2	1	2	2	1	2	2	4	4	4	3	3	4	22	5	2.42249426090425	-.583777473684687	1.82078110030938	-1.06293099087143
6	1	9	2	1	1	1	1	3	2	1	1	3	4	3	4	4	2	4	21	5	2.22100854093747	-.583777473684687	1.82078110030938	-1.06293099087143
2	6	8	1	1	2	1	1	3	3	1	2	2	3	4	4	3	1	4	19	5	1.8180371010039	-.583777473684687	1.82078110030938	-1.06293099087143
3	9	8	2	1	2	1	1	3	1	1	2	2	3	3	3	3	3	3	18	5	1.61655138103711	-.583777473684687	1.82078110030938	-1.06293099087143
3	9	8	1	1	2	1	1	1	2	1	2	2	4	3	3	3	3	2	18	5	1.61655138103711	-.583777473684687	1.82078110030938	-1.06293099087143
6	8	8	1	1	2	1	1	1	3	2	1	2	3	2	4	3	2	4	18	5	1.61655138103711	-.583777473684687	1.82078110030938	-1.06293099087143
3	5	8	2	1	2	2	1	2	2	1	2	2	2	4	2	4	2	4	18	5	1.61655138103711	-.583777473684687	1.82078110030938	-1.06293099087143
5	7	7	2	1	2	1	1	3	1	1	1	3	4	4	3	3	2	2	18	5	1.61655138103711	-.583777473684687	1.82078110030938	-1.06293099087143
2	3	8	2	1	2	1	1	3	2	1	2	2	3	3	2	3	3	2	16	5	1.21357994110354	-.583777473684687	1.82078110030938	-1.06293099087143
2	3	8	2	1	2	1	1	3	2	1	3	1	4	3	3	2	2	2	16	5	1.21357994110354	-.583777473684687	1.82078110030938	-1.06293099087143
2	3	8	2	1	3	1	1	3	2	1	2	2	3	3	0	2	4	4	16	5	1.21357994110354	-.583777473684687	1.82078110030938	-1.06293099087143
5	7	8	2	1	2	2	1	3	2	1	2	2	3	3	0	3	4	3	16	5	1.21357994110354	-.583777473684687	1.82078110030938	-1.06293099087143
6	2	8	1	1	2	1	1	2	2	1	2	2	3	4	3	2	3	1	16	5	1.21357994110354	-.583777473684687	1.82078110030938	-1.06293099087143
3	9	8	2	1	2	1	1	3	1	1	2	2	3	3	2	3	2	2	15	5	1.01209422113676	-.583777473684687	1.82078110030938	-1.06293099087143
4	14	9	1	1	1	2	1	3	1	1	2	2	3	3	2	2	2	3	15	5	1.01209422113676	-.583777473684687	1.82078110030938	-1.06293099087143
2	11	7	1	1	2	1	1	3	3	1	1	3	3	3	3	3	3	0	15	5	1.01209422113676	-.583777473684687	1.82078110030938	-1.06293099087143
2	3	8	1	1	3	1	1	3	3	1	2	2	3	3	2	2	3	2	15	5	1.01209422113676	-.583777473684687	1.82078110030938	-1.06293099087143
6	1	7	2	1	1	1	1	1	1	1	2	2	3	2	3	2	3	2	15	5	1.01209422113676	-.583777473684687	1.82078110030938	-1.06293099087143
6	1	8	1	1	2	1	1	2	2	1	1	3	3	3	2	2	3	2	15	5	1.01209422113676	-.583777473684687	1.82078110030938	-1.06293099087143
6	8	8	1	1	1	1	1	3	3	1	2	2	3	3	3	3	3	0	15	5	1.01209422113676	-.583777473684687	1.82078110030938	-1.06293099087143
4	4	7	1	1	2	1	1	3	3	1	2	2	3	2	2	3	2	3	15	5	1.01209422113676	-.583777473684687	1.82078110030938	-1.06293099087143
2	12	9	2	1	2	1	1	3	4	1	1	3	3	3	1	3	3	1	14	5	.810608501169974	-.583777473684687	1.82078110030938	-1.06293099087143
1	10	9	2	1	2	1	1	3	3	1	2	2	2	3	2	2	3	2	14	5	.810608501169974	-.583777473684687	1.82078110030938	-1.06293099087143
6	8	8	1	1	2	1	1	3	2	2	1	2	3	3	2	2	2	2	14	5	.810608501169974	-.583777473684687	1.82078110030938	-1.06293099087143
2	13	8	2	1	3	1	1	3	3	1	2	2	4	3	3	2	2	0	14	5	.810608501169974	-.583777473684687	1.82078110030938	-1.06293099087143
2	12	9	2	1	2	2	1	3	3	1	2	2	3	2	0	4	0	4	13	5	.609122781203189	-.583777473684687	1.82078110030938	-1.06293099087143
2	12	8	1	1	2	1	1	1	3	1	2	2	3	2	1	0	4	3	13	5	.609122781203189	-.583777473684687	1.82078110030938	-1.06293099087143
3	5	8	2	1	2	2	1	3	2	2	2	1	2	2	0	3	2	4	13	5	.609122781203189	-.583777473684687	1.82078110030938	-1.06293099087143
5	7	8	2	1	2	1	1	2	3	1	2	2	3	1	2	0	3	4	13	5	.609122781203189	-.583777473684687	1.82078110030938	-1.06293099087143
6	8	8	2	1	2	1	1	2	3	1	1	3	3	1	3	0	3	3	13	5	.609122781203189	-.583777473684687	1.82078110030938	-1.06293099087143
2	13	8	2	1	3	1	1	3	3	1	2	2	3	2	2	2	2	2	13	5	.609122781203189	-.583777473684687	1.82078110030938	-1.06293099087143
3	9	8	2	1	2	1	1	4	2	2	2	1	2	3	2	2	1	2	12	5	.407637061236405	-.583777473684687	1.82078110030938	-1.06293099087143
2	16	8	2	1	2	2	1	3	3	1	2	2	1	4	2	2	3	0	12	5	.407637061236405	-.583777473684687	1.82078110030938	-1.06293099087143
2	12	8	1	1	2	1	1	3	2	1	2	2	3	3	3	3	0	0	12	5	.407637061236405	-.583777473684687	1.82078110030938	-1.06293099087143
6	8	8	2	1	1	1	1	2	3	1	1	3	2	3	0	3	2	2	12	5	.407637061236405	-.583777473684687	1.82078110030938	-1.06293099087143
2	13	8	1	1	3	1	1	3	4	1	2	2	3	3	2	0	2	2	12	5	.407637061236405	-.583777473684687	1.82078110030938	-1.06293099087143
2	13	8	1	1	2	1	1	2	2	1	3	1	2	2	2	2	2	2	12	5	.407637061236405	-.583777473684687	1.82078110030938	-1.06293099087143
5	7	8	2	1	2	1	1	3	1	1	2	2	3	2	0	1	2	3	11	5	.20615134126962	-.583777473684687	1.82078110030938	-1.06293099087143
1	10	9	2	1	2	1	1	2	2	1	2	2	3	2	2	3	1	0	11	5	.20615134126962	-.583777473684687	1.82078110030938	-1.06293099087143
2	13	8	1	1	3	1	1	3	2	1	3	1	3	3	2	0	3	0	11	5	.20615134126962	-.583777473684687	1.82078110030938	-1.06293099087143
6	8	8	2	1	2	2	1	2	3	1	2	2	4	3	2	1	0	0	10	5	.00466562130283523	-.583777473684687	1.82078110030938	-1.06293099087143
4	4	9	2	1	2	1	1	2	3	1	2	2	3	3	2	0	2	0	10	5	.00466562130283523	-.583777473684687	1.82078110030938	-1.06293099087143
2	6	8	2	1	2	1	1	3	2	1	2	2	3	1	1	2	3	0	10	5	.00466562130283523	-.583777473684687	1.82078110030938	-1.06293099087143
2	13	8	2	1	3	1	1	3	3	1	2	2	3	3	2	0	2	0	10	5	.00466562130283523	-.583777473684687	1.82078110030938	-1.06293099087143
2	16	7	2	1	2	2	1	4	5	1	2	2	2	2	2	2	2	0	10	5	.00466562130283523	-.583777473684687	1.82078110030938	-1.06293099087143
2	13	8	2	1	1	1	1	4	4	1	2	2	3	1	1	1	3	1	10	5	.00466562130283523	-.583777473684687	1.82078110030938	-1.06293099087143
4	14	8	1	1	1	1	1	3	2	1	2	2	0	3	3	0	3	0	9	5	-.196820098663949	-.583777473684687	1.82078110030938	-1.06293099087143
5	7	8	2	1	1	1	1	4	3	1	2	2	0	2	2	0	3	2	9	5	-.196820098663949	-.583777473684687	1.82078110030938	-1.06293099087143
2	3	8	2	1	2	1	1	4	3	1	2	2	2	3	2	0	2	0	9	5	-.196820098663949	-.583777473684687	1.82078110030938	-1.06293099087143
6	1	9	2	1	1	1	1	2	2	1	2	2	3	1	3	0	2	0	9	5	-.196820098663949	-.583777473684687	1.82078110030938	-1.06293099087143
6	8	8	2	1	2	1	1	3	2	1	1	3	4	3	2	0	0	0	9	5	-.196820098663949	-.583777473684687	1.82078110030938	-1.06293099087143
1	10	9	1	1	2	1	1	3	2	1	2	2	3	1	2	0	3	0	9	5	-.196820098663949	-.583777473684687	1.82078110030938	-1.06293099087143
3	5	9	1	1	2	1	1	3	3	1	2	2	2	2	2	0	3	0	9	5	-.196820098663949	-.583777473684687	1.82078110030938	-1.06293099087143
2	6	7	2	1	2	1	1	4	2	1	1	3	3	2	2	0	2	0	9	5	-.196820098663949	-.583777473684687	1.82078110030938	-1.06293099087143
6	2	7	2	1	2	2	1	2	2	1	1	3	2	3	0	0	3	0	8	5	-.398305818630734	-.583777473684687	1.82078110030938	-1.06293099087143
2	6	7	2	1	2	1	1	3	3	1	2	2	2	2	2	0	2	0	8	5	-.398305818630734	-.583777473684687	1.82078110030938	-1.06293099087143
2	6	8	2	1	2	1	1	4	3	1	2	2	3	2	0	0	3	0	8	5	-.398305818630734	-.583777473684687	1.82078110030938	-1.06293099087143
5	7	8	2	1	2	2	1	4	2	1	2	2	4	2	0	0	2	0	8	5	-.398305818630734	-.583777473684687	1.82078110030938	-1.06293099087143
3	9	8	1	1	2	1	1	3	3	1	2	2	2	1	2	1	1	0	7	5	-.599791538597519	-.583777473684687	1.82078110030938	-1.06293099087143
2	12	7	2	1	2	1	1	4	3	1	2	2	3	2	0	0	2	0	7	5	-.599791538597519	-.583777473684687	1.82078110030938	-1.06293099087143
2	12	7	2	1	2	1	1	3	2	1	2	2	1	1	1	0	4	0	7	5	-.599791538597519	-.583777473684687	1.82078110030938	-1.06293099087143
4	4	9	1	1	1	1	1	3	3	1	2	2	0	1	1	3	2	0	7	5	-.599791538597519	-.583777473684687	1.82078110030938	-1.06293099087143
2	3	7	1	1	3	1	1	2	3	1	2	2	3	2	0	0	2	0	7	5	-.599791538597519	-.583777473684687	1.82078110030938	-1.06293099087143
6	1	8	1	1	2	2	1	2	3	1	2	2	0	2	2	0	3	0	7	5	-.599791538597519	-.583777473684687	1.82078110030938	-1.06293099087143
2	13	8	2	1	3	1	1	3	2	1	1	3	0	4	0	0	3	0	7	5	-.599791538597519	-.583777473684687	1.82078110030938	-1.06293099087143
2	12	9	2	1	2	1	1	2	3	1	2	2	2	2	0	0	2	0	6	5	-.801277258564303	-.583777473684687	1.82078110030938	-1.06293099087143
2	12	8	2	1	2	2	1	2	3	2	1	2	2	2	2	0	0	0	6	5	-.801277258564303	-.583777473684687	1.82078110030938	-1.06293099087143
2	12	7	2	1	2	1	1	3	3	1	2	2	1	1	1	1	1	1	6	5	-.801277258564303	-.583777473684687	1.82078110030938	-1.06293099087143
2	6	7	2	1	2	1	1	3	3	1	2	2	0	1	3	2	0	0	6	5	-.801277258564303	-.583777473684687	1.82078110030938	-1.06293099087143
6	1	8	2	1	2	1	1	3	2	1	1	3	2	0	2	0	2	0	6	5	-.801277258564303	-.583777473684687	1.82078110030938	-1.06293099087143
3	5	8	2	1	2	1	1	3	2	1	2	2	0	2	2	0	2	0	6	5	-.801277258564303	-.583777473684687	1.82078110030938	-1.06293099087143
4	14	9	2	1	1	1	1	3	3	1	2	2	3	2	0	0	0	0	5	5	-1.00276297853109	-.583777473684687	1.82078110030938	-1.06293099087143
2	16	7	2	1	2	1	1	2	3	1	1	3	3	2	0	0	0	0	5	5	-1.00276297853109	-.583777473684687	1.82078110030938	-1.06293099087143
6	2	8	1	1	2	1	1	3	4	1	2	2	2	1	0	0	2	0	5	5	-1.00276297853109	-.583777473684687	1.82078110030938	-1.06293099087143
2	3	7	2	1	3	1	1	3	3	1	2	2	3	1	0	0	1	0	5	5	-1.00276297853109	-.583777473684687	1.82078110030938	-1.06293099087143
3	5	8	1	1	2	1	1	3	2	1	2	2	2	2	0	0	1	0	5	5	-1.00276297853109	-.583777473684687	1.82078110030938	-1.06293099087143
5	7	8	1	1	2	1	1	2	1	1	1	3	0	3	0	2	0	0	5	5	-1.00276297853109	-.583777473684687	1.82078110030938	-1.06293099087143
5	7	8	2	1	2	1	1	2	1	1	2	2	0	2	0	2	1	0	5	5	-1.00276297853109	-.583777473684687	1.82078110030938	-1.06293099087143
5	7	8	2	1	2	1	1	2	1	1	1	3	2	1	1	0	1	0	5	5	-1.00276297853109	-.583777473684687	1.82078110030938	-1.06293099087143
2	12	9	1	1	2	1	1	2	3	1	1	3	0	0	0	2	0	2	4	5	-1.20424869849787	-.583777473684687	1.82078110030938	-1.06293099087143
2	12	7	2	1	2	1	1	4	2	1	1	3	0	1	1	1	1	0	4	5	-1.20424869849787	-.583777473684687	1.82078110030938	-1.06293099087143
5	7	8	2	1	2	1	1	3	2	1	1	3	2	0	0	2	0	0	4	5	-1.20424869849787	-.583777473684687	1.82078110030938	-1.06293099087143
2	12	9	1	1	2	1	1			1	2	2	0	1	2	0	0	0	3	5	-1.40573441846466	-.583777473684687	1.82078110030938	-1.06293099087143
2	12	7	1	1	2	3	1	2	2	1	2	2	0	1	0	0	1	0	2	5	-1.60722013843144	-.583777473684687	1.82078110030938	-1.06293099087143
5	7	8	1	1	2	1	1	2	1	1	1	3	0	0	0	0	2	0	2	5	-1.60722013843144	-.583777473684687	1.82078110030938	-1.06293099087143
5	7	7	1	1	1	1	1	2	3	1	3	2	4	4	4	4	4	4	24	6	2.82546570083782	.0283489060961942	1.82078110030938	.0516171524343956
4	14	9	1	1	1	1	1	3	3	1	2	3	3	4	4	4	4	4	23	6	2.62397998087104	.0283489060961942	1.82078110030938	.0516171524343956
3	5	9	2	1	2	1	1	1	1	1	2	3	4	3	3	4	4	4	22	6	2.42249426090425	.0283489060961942	1.82078110030938	.0516171524343956
5	7	7	1	1	2	1	1	3		2	1	3	4	4	4	3	2	4	21	6	2.22100854093747	.0283489060961942	1.82078110030938	.0516171524343956
2	6	8	2	1	2	1	1	2	3	2	3	1	4	4	2	3	3	4	20	6	2.01952282097068	.0283489060961942	1.82078110030938	.0516171524343956
3	5	9	1	1	2	1	1	4	2	1	3	2	3	3	4	2	4	3	19	6	1.8180371010039	.0283489060961942	1.82078110030938	.0516171524343956
2	12	8	1	1	2	1	1	3	3	2	1	3	3	3	3	3	3	3	18	6	1.61655138103711	.0283489060961942	1.82078110030938	.0516171524343956
2	12	7	2	1	2	1	1	3	2	1	2	3	3	3	3	3	3	3	18	6	1.61655138103711	.0283489060961942	1.82078110030938	.0516171524343956
[truncated: 1,574 more rows]
